# Supplementary material for: Dichloridobis[3-(4-meth­oxy­phen­yl)-2-methyl-5-(piperidin-1-yl)-2,3-di­hydro-1,2,4-oxa­diazole-κN 4]platinum(II)
Source: Acta Crystallogr Sect E Struct Rep Online. 2013 Jul 6;69(Pt 8):m435–6. doi: 10.1107/S1600536813018059 (PMC3793679; doi:10.1107/S1600536813018059)
Supplement: Supplementary file 1 [file e-69-0m435-sup1.cif]

##############################################################################
#                                                                            #
# This CIF contains the data in a paper accepted for publication in          #
# Acta Crystallographica Section E. It conforms to the requirements of       #
# Notes for Authors for Acta Crystallographica Section E, and has been       #
# peer reviewed under the auspices of the IUCr Commission on Journals.       #
#                                                                            #
# Full details of the Crystallographic Information File format               #
# are given in the paper "The Crystallographic Information File (CIF):       #
# a New Standard Archive File for Crystallography" by S. R. Hall, F. H.      #
# Allen and I. D. Brown [Acta Cryst. (1991), A47, 655-685].                  #
#                                                                            #
# The current version of the core CIF dictionary is obtainable from          #
# ftp://ftp.iucr.org/pub/cif_core.dic.                                       #
#                                                                            #
# Software is freely available for graphical display of the structure(s)     #
# in this CIF. For information consult the CIF software page                 #
# http://www.iucr.org/resources/cif/software.                                #
#                                                                            #
# This file may be used for bona fide research purposes within the           #
# scientific community so long as proper attribution is given to the journal # 
# article from which it was obtained.                                        #
#                                                                            #
##############################################################################
data_I
_audit_creation_method     SHELXL-97
_chemical_name_systematic
;\
Dichloridobis[3-(4-methoxyphenyl)-2-methyl-5-(piperidin-1-yl)-2,3-dihydro-\
1,2,4-oxadiazole-\k<i>N</i>^4^]platinum(II)
;
_chemical_name_common     ?
_chemical_formula_moiety     'C30 H42 Cl2 N6 O4 Pt'
_chemical_formula_sum     'C30 H42 Cl2 N6 O4 Pt'
_chemical_formula_iupac     '[Pt Cl2 (C15 H21 N3 O2)2]'
_chemical_formula_weight     816.69
_chemical_melting_point     ?
_symmetry_cell_setting     monoclinic
_symmetry_space_group_name_H-M     'P 21/n'
_symmetry_space_group_name_Hall     '-P 2yn'
loop_
    _symmetry_equiv_pos_as_xyz
    'x, y, z'
    '-x+1/2, y+1/2, -z+1/2'
    '-x, -y, -z'
    'x-1/2, -y-1/2, z-1/2'
_cell_length_a     12.77795(19)
_cell_length_b     8.57581(15)
_cell_length_c     15.1086(3)
_cell_angle_alpha     90.00
_cell_angle_beta     95.0717(17)
_cell_angle_gamma     90.00
_cell_volume     1649.13(5)
_cell_formula_units_Z     2
_cell_measurement_reflns_used     6284
_cell_measurement_theta_min     2.7282
_cell_measurement_theta_max     31.7395
_cell_measurement_temperature     100(2)
_exptl_crystal_description     prizm
_exptl_crystal_colour     light-yellow
_exptl_crystal_size_max     0.22
_exptl_crystal_size_mid     0.18
_exptl_crystal_size_min     0.15
_exptl_crystal_density_diffrn     1.645
_exptl_crystal_density_meas     ?
_exptl_crystal_density_method     'not measured'
_exptl_crystal_F_000     816
_exptl_absorpt_coefficient_mu     4.460
_exptl_absorpt_correction_type     multi-scan
_exptl_absorpt_process_details     '(DENZO/SCALEPACK; Otwinowski & Minor, 1997)'
_exptl_absorpt_correction_T_min     0.61683
_exptl_absorpt_correction_T_max     1.00000
_exptl_special_details
;
The piperidine ring was found to be disordered over two positions with the
occupancies 0.528/0.472. The non-hydrogen atoms were refined anisotropically.
Carbon- and nitrogen-bonded H atoms were placed in calculated positions and
were included in the refinement in the "riding" model approximation, with
U~iso~(H) set to 1.5U~eq~(C) and C---H 0.96 \%A for the methyl groups,
1.2U~eq~(C) and C---H 0.98 \%A for the tertiary CH groups, 1.2U~eq~(C) and
C---H 0.93 \%A for the carbon atoms of the benzene rings, and 1.2Ueq(N) and
N---H 0.91 \%A for the tertiary NH groups.
;
_diffrn_ambient_temperature     100(2)
_diffrn_radiation_type     MoK\a
_diffrn_radiation_wavelength     0.71073
_diffrn_radiation_source     'Enhance (Mo) X-ray Source'
_diffrn_radiation_monochromator     graphite
_diffrn_measurement_device_type     'Agilent Xcalibur Eos'
_diffrn_measurement_method     '\w scans'
_diffrn_detector_area_resol_mean     16.2096
_diffrn_reflns_number     13705
_diffrn_reflns_av_R_equivalents     0.0263
_diffrn_reflns_av_sigmaI/netI     0.0359
_diffrn_reflns_theta_min     2.73
_diffrn_reflns_theta_max     31.81
_diffrn_reflns_theta_full     25.00
_diffrn_measured_fraction_theta_max     0.900
_diffrn_measured_fraction_theta_full     0.999
_diffrn_reflns_limit_h_min     -18
_diffrn_reflns_limit_h_max     17
_diffrn_reflns_limit_k_min     -11
_diffrn_reflns_limit_k_max     11
_diffrn_reflns_limit_l_min     -21
_diffrn_reflns_limit_l_max     21
_diffrn_standards_number     ?
_diffrn_standards_interval_count     ?
_diffrn_standards_interval_time     ?
_diffrn_standards_decay_%     ?
_refine_special_details
;
 Refinement of F^2^ against ALL reflections.  The weighted R-factor wR and
 goodness of fit S are based on F^2^, conventional R-factors R are based
 on F, with F set to zero for negative F^2^. The threshold expression of
 F^2^ > 2sigma(F^2^) is used only for calculating R-factors(gt) etc. and is
 not relevant to the choice of reflections for refinement.  R-factors based
 on F^2^ are statistically about twice as large as those based on F, and R-
 factors based on ALL data will be even larger.
;
_reflns_number_total     5072
_reflns_number_gt     3997
_reflns_threshold_expression     I>2sigma(I)
_refine_ls_structure_factor_coef     Fsqd
_refine_ls_matrix_type     full
_refine_ls_R_factor_all     0.0328
_refine_ls_R_factor_gt     0.0201
_refine_ls_wR_factor_gt     0.0382
_refine_ls_wR_factor_ref     0.0417
_refine_ls_goodness_of_fit_ref     1.045
_refine_ls_restrained_S_all     1.045
_refine_ls_number_reflns     5072
_refine_ls_number_parameters     253
_refine_ls_number_restraints     0
_refine_ls_hydrogen_treatment     constr
_refine_ls_weighting_scheme     calc
_refine_ls_weighting_details
         'calc w=1/[\s^2^(Fo^2^)+(0.0128P)^2^+0.0000P] where P=(Fo^2^+2Fc^2^)/3'
_atom_sites_solution_hydrogens     geom
_atom_sites_solution_primary     direct
_atom_sites_solution_secondary     difmap
_refine_ls_shift/su_max     0.001
_refine_ls_shift/su_mean     0.000
_refine_diff_density_max     0.998
_refine_diff_density_min     -0.637
_refine_ls_extinction_method     none
_refine_ls_extinction_coef     ?
loop_
    _atom_type_symbol
    _atom_type_description
    _atom_type_scat_dispersion_real
    _atom_type_scat_dispersion_imag
    _atom_type_scat_source
    'C' 'C' 0.0033 0.0016
                         'International Tables Vol C Tables 4.2.6.8 and 6.1.1.4'
    'H' 'H' 0.0000 0.0000
                         'International Tables Vol C Tables 4.2.6.8 and 6.1.1.4'
    'N' 'N' 0.0061 0.0033
                         'International Tables Vol C Tables 4.2.6.8 and 6.1.1.4'
    'O' 'O' 0.0106 0.0060
                         'International Tables Vol C Tables 4.2.6.8 and 6.1.1.4'
    'Cl' 'Cl' 0.1484 0.1585
                         'International Tables Vol C Tables 4.2.6.8 and 6.1.1.4'
    'Pt' 'Pt' -1.7033 8.3905
                         'International Tables Vol C Tables 4.2.6.8 and 6.1.1.4'
_computing_data_collection     'CrysAlis PRO (Agilent, 2012)'
_computing_cell_refinement     'CrysAlis PRO (Agilent, 2012)'
_computing_data_reduction     'CrysAlis PRO (Agilent, 2012)'
_computing_structure_solution     'SIR2004 (Burla <i>et al.</i>, 2005)'
_computing_structure_refinement     'SHELXL97 (Sheldrick, 2008)'
_computing_molecular_graphics     'DIAMOND (Brandenburg, 2009)'
_computing_publication_material     'SHELXL97 (Sheldrick, 2008)'
loop_
    _atom_site_type_symbol
    _atom_site_label
    _atom_site_fract_x
    _atom_site_fract_y
    _atom_site_fract_z
    _atom_site_U_iso_or_equiv
    _atom_site_adp_type
    _atom_site_calc_flag
    _atom_site_refinement_flags
    _atom_site_occupancy
    _atom_site_symmetry_multiplicity
    _atom_site_disorder_assembly
    _atom_site_disorder_group
    Pt Pt1 0.0000 0.5000 0.0000 0.01251(3) Uani d S 1 2 . .
    Cl Cl1 -0.01009(4) 0.73071(6) 0.07781(3) 0.02001(11) Uani d . 1 1 . .
    N N3 0.13951(13) 0.4505(2) 0.06907(11) 0.0160(4) Uani d . 1 1 A .
    N N5 0.24273(14) 0.3416(2) 0.18442(12) 0.0217(4) Uani d . 1 1 A .
    O O1 0.30566(12) 0.4436(2) 0.12999(11) 0.0321(4) Uani d . 1 1 A .
    O O13 -0.17565(13) 0.0800(2) 0.31245(12) 0.0383(4) Uani d . 1 1 A .
    C C2 0.23174(17) 0.5175(3) 0.07460(16) 0.0246(5) Uani d . 1 1 . .
    C C4 0.15295(15) 0.3037(2) 0.11921(13) 0.0177(4) Uani d . 1 1 . .
    H H4 0.1726 0.2199 0.0798 0.021 Uiso calc R 1 1 A .
    C C6 0.31081(18) 0.2079(3) 0.20773(16) 0.0315(6) Uani d . 1 1 . .
    H H6A 0.2708 0.1275 0.2334 0.047 Uiso calc R 1 1 A .
    H H6B 0.3674 0.2397 0.2499 0.047 Uiso calc R 1 1 . .
    H H6C 0.3389 0.1687 0.1552 0.047 Uiso calc R 1 1 . .
    C C7 0.06220(15) 0.2522(2) 0.16910(13) 0.0164(4) Uani d . 1 1 A .
    C C8 0.04130(17) 0.0942(3) 0.17501(14) 0.0215(5) Uani d . 1 1 . .
    H H8 0.0805 0.0232 0.1451 0.026 Uiso calc R 1 1 A .
    C C9 -0.03721(18) 0.0406(3) 0.22485(16) 0.0251(5) Uani d . 1 1 A .
    H H9 -0.0492 -0.0659 0.2295 0.030 Uiso calc R 1 1 . .
    C C10 -0.09774(17) 0.1454(3) 0.26766(14) 0.0239(5) Uani d . 1 1 . .
    C C11 -0.07848(17) 0.3051(3) 0.26166(13) 0.0229(5) Uani d . 1 1 A .
    H H11 -0.1193 0.3761 0.2899 0.027 Uiso calc R 1 1 . .
    C C12 0.00224(17) 0.3571(3) 0.21309(13) 0.0201(5) Uani d . 1 1 . .
    H H12 0.0162 0.4633 0.2100 0.024 Uiso calc R 1 1 A .
    C C14 -0.2437(2) 0.1821(4) 0.3538(2) 0.0573(9) Uani d . 1 1 . .
    H H14A -0.2750 0.2542 0.3106 0.086 Uiso calc R 1 1 A .
    H H14B -0.2043 0.2386 0.4004 0.086 Uiso calc R 1 1 . .
    H H14C -0.2978 0.1226 0.3783 0.086 Uiso calc R 1 1 . .
    N N1A 0.2753(9) 0.6289(16) 0.0262(9) 0.024(2) Uani d P 0.528(4) 1 A 1
    C C16A 0.2130(12) 0.7065(14) -0.0497(9) 0.0144(16) Uani d P 0.528(4) 1 A 1
    H H16A 0.1405 0.6719 -0.0531 0.017 Uiso calc PR 0.528(4) 1 A 1
    H H16B 0.2417 0.6808 -0.1052 0.017 Uiso calc PR 0.528(4) 1 A 1
    C C17A 0.2194(3) 0.8876(5) -0.0328(3) 0.0284(12) Uani d P 0.528(4) 1 A 1
    H H17A 0.1838 0.9418 -0.0832 0.034 Uiso calc PR 0.528(4) 1 A 1
    H H17B 0.1837 0.9130 0.0194 0.034 Uiso calc PR 0.528(4) 1 A 1
    C C18A 0.3334(4) 0.9427(6) -0.0193(3) 0.0326(13) Uani d P 0.528(4) 1 A 1
    H H18A 0.3667 0.9297 -0.0740 0.039 Uiso calc PR 0.528(4) 1 A 1
    H H18B 0.3353 1.0526 -0.0040 0.039 Uiso calc PR 0.528(4) 1 A 1
    C C19A 0.3931(5) 0.8491(7) 0.0547(4) 0.0465(18) Uani d P 0.528(4) 1 A 1
    H H19A 0.4664 0.8797 0.0595 0.056 Uiso calc PR 0.528(4) 1 A 1
    H H19B 0.3650 0.8729 0.1107 0.056 Uiso calc PR 0.528(4) 1 A 1
    C C20A 0.3849(4) 0.6741(7) 0.0376(4) 0.0412(16) Uani d P 0.528(4) 1 A 1
    H H20A 0.4188 0.6479 -0.0154 0.049 Uiso calc PR 0.528(4) 1 A 1
    H H20B 0.4202 0.6178 0.0873 0.049 Uiso calc PR 0.528(4) 1 A 1
    N N1B 0.2575(10) 0.6571(17) 0.0444(10) 0.0193(18) Uani d P 0.472(4) 1 A 2
    C C16B 0.2104(14) 0.7419(16) -0.0325(10) 0.022(2) Uani d P 0.472(4) 1 A 2
    H H16C 0.1836 0.8409 -0.0133 0.026 Uiso calc PR 0.472(4) 1 A 2
    H H16D 0.1518 0.6825 -0.0602 0.026 Uiso calc PR 0.472(4) 1 A 2
    C C17B 0.2883(4) 0.7704(7) -0.0991(3) 0.0319(14) Uani d P 0.472(4) 1 A 2
    H H17C 0.2550 0.8296 -0.1485 0.038 Uiso calc PR 0.472(4) 1 A 2
    H H17D 0.3109 0.6714 -0.1219 0.038 Uiso calc PR 0.472(4) 1 A 2
    C C18B 0.3841(4) 0.8600(7) -0.0579(4) 0.0354(15) Uani d P 0.472(4) 1 A 2
    H H18C 0.3632 0.9635 -0.0406 0.043 Uiso calc PR 0.472(4) 1 A 2
    H H18D 0.4355 0.8707 -0.1010 0.043 Uiso calc PR 0.472(4) 1 A 2
    C C19B 0.4330(5) 0.7707(9) 0.0244(4) 0.0401(17) Uani d P 0.472(4) 1 A 2
    H H19C 0.4602 0.6712 0.0062 0.048 Uiso calc PR 0.472(4) 1 A 2
    H H19D 0.4910 0.8302 0.0531 0.048 Uiso calc PR 0.472(4) 1 A 2
    C C20B 0.3518(4) 0.7444(7) 0.0884(4) 0.0313(15) Uani d P 0.472(4) 1 A 2
    H H20C 0.3290 0.8440 0.1102 0.038 Uiso calc PR 0.472(4) 1 A 2
    H H20D 0.3823 0.6848 0.1388 0.038 Uiso calc PR 0.472(4) 1 A 2
loop_
    _atom_site_aniso_label
    _atom_site_aniso_U_11
    _atom_site_aniso_U_22
    _atom_site_aniso_U_33
    _atom_site_aniso_U_12
    _atom_site_aniso_U_13
    _atom_site_aniso_U_23
    Pt1 0.00901(5) 0.01308(6) 0.01504(5) -0.00236(4) -0.00124(3) -0.00214(5)
    Cl1 0.0188(2) 0.0172(3) 0.0235(2) -0.00130(19) -0.00079(19) -0.0069(2)
    N3 0.0136(8) 0.0151(8) 0.0185(9) -0.0028(6) -0.0025(7) 0.0011(7)
    N5 0.0157(9) 0.0199(10) 0.0283(10) -0.0044(7) -0.0048(8) 0.0064(8)
    O1 0.0148(8) 0.0358(9) 0.0435(10) -0.0079(7) -0.0099(7) 0.0215(8)
    O13 0.0265(10) 0.0429(11) 0.0482(11) -0.0006(8) 0.0184(8) 0.0072(9)
    C2 0.0170(10) 0.0261(13) 0.0292(12) -0.0034(9) -0.0059(9) 0.0084(10)
    C4 0.0147(10) 0.0155(11) 0.0223(11) 0.0003(8) -0.0016(8) -0.0010(8)
    C6 0.0219(12) 0.0269(13) 0.0441(15) 0.0002(10) -0.0059(11) 0.0114(11)
    C7 0.0116(9) 0.0200(11) 0.0166(10) -0.0031(8) -0.0033(7) 0.0008(8)
    C8 0.0200(11) 0.0199(12) 0.0249(11) -0.0012(9) 0.0038(9) -0.0053(9)
    C9 0.0225(12) 0.0213(12) 0.0318(13) -0.0069(9) 0.0037(10) -0.0019(9)
    C10 0.0182(11) 0.0328(14) 0.0207(11) -0.0034(9) 0.0028(9) 0.0021(10)
    C11 0.0215(11) 0.0296(13) 0.0176(10) 0.0065(9) 0.0023(9) -0.0039(9)
    C12 0.0229(11) 0.0172(11) 0.0189(11) -0.0002(8) -0.0047(9) -0.0023(9)
    C14 0.0452(19) 0.067(2) 0.065(2) 0.0210(16) 0.0385(16) 0.0228(17)
    N1A 0.005(3) 0.029(5) 0.038(6) 0.001(2) -0.001(3) 0.013(4)
    C16A 0.015(2) 0.011(4) 0.016(4) -0.006(3) -0.007(3) -0.002(3)
    C17A 0.025(2) 0.027(3) 0.033(3) -0.0048(18) 0.0040(19) 0.004(2)
    C18A 0.033(3) 0.029(3) 0.033(3) -0.018(2) -0.008(2) 0.009(2)
    C19A 0.039(4) 0.048(4) 0.047(4) -0.029(3) -0.025(3) 0.023(3)
    C20A 0.018(2) 0.047(4) 0.056(4) -0.010(2) -0.010(2) 0.031(3)
    N1B 0.006(4) 0.023(5) 0.029(5) -0.007(3) -0.002(3) 0.006(3)
    C16B 0.019(3) 0.021(7) 0.026(6) -0.010(4) -0.005(4) -0.002(4)
    C17B 0.025(3) 0.045(3) 0.025(3) -0.014(2) -0.004(2) 0.010(2)
    C18B 0.023(3) 0.042(4) 0.041(3) -0.019(2) -0.002(2) 0.009(3)
    C19B 0.026(3) 0.054(5) 0.038(4) -0.020(3) -0.011(3) 0.016(3)
    C20B 0.033(3) 0.030(3) 0.028(3) -0.022(2) -0.014(2) 0.008(2)
_geom_special_details
;
 All esds (except the esd in the dihedral angle between two l.s. planes)
 are estimated using the full covariance matrix.  The cell esds are taken
 into account individually in the estimation of esds in distances, angles
 and torsion angles; correlations between esds in cell parameters are only
 used when they are defined by crystal symmetry.  An approximate (isotropic)
 treatment of cell esds is used for estimating esds involving l.s. planes.
;
loop_
    _geom_bond_atom_site_label_1
    _geom_bond_atom_site_label_2
    _geom_bond_site_symmetry_2
    _geom_bond_distance
    _geom_bond_publ_flag
    Pt1 N3 3_565 2.0293(16) ?
    Pt1 N3 . 2.0293(16) y
    Pt1 Cl1 3_565 2.3108(5) ?
    Pt1 Cl1 . 2.3108(5) y
    N3 C2 . 1.307(3) ?
    N3 C4 . 1.471(3) ?
    N5 C6 . 1.463(3) ?
    N5 C4 . 1.481(2) ?
    N5 O1 . 1.485(2) ?
    O1 C2 . 1.362(2) ?
    O13 C10 . 1.372(3) ?
    O13 C14 . 1.417(3) ?
    C2 N1B . 1.333(17) ?
    C2 N1A . 1.353(16) ?
    C4 C7 . 1.504(3) ?
    C4 H4 . 0.9800 ?
    C6 H6A . 0.9600 ?
    C6 H6B . 0.9600 ?
    C6 H6C . 0.9600 ?
    C7 C8 . 1.386(3) ?
    C7 C12 . 1.389(3) ?
    C8 C9 . 1.385(3) ?
    C8 H8 . 0.9300 ?
    C9 C10 . 1.383(3) ?
    C9 H9 . 0.9300 ?
    C10 C11 . 1.395(3) ?
    C11 C12 . 1.391(3) ?
    C11 H11 . 0.9300 ?
    C12 H12 . 0.9300 ?
    C14 H14A . 0.9600 ?
    C14 H14B . 0.9600 ?
    C14 H14C . 0.9600 ?
    N1A C20A . 1.449(14) ?
    N1A C16A . 1.49(2) ?
    C16A C17A . 1.574(11) ?
    C16A H16A . 0.9700 ?
    C16A H16B . 0.9700 ?
    C17A C18A . 1.528(6) ?
    C17A H17A . 0.9700 ?
    C17A H17B . 0.9700 ?
    C18A C19A . 1.525(7) ?
    C18A H18A . 0.9700 ?
    C18A H18B . 0.9700 ?
    C19A C20A . 1.525(9) ?
    C19A H19A . 0.9700 ?
    C19A H19B . 0.9700 ?
    C20A H20A . 0.9700 ?
    C20A H20B . 0.9700 ?
    N1B C16B . 1.45(2) ?
    N1B C20B . 1.520(16) ?
    C16B C17B . 1.496(18) ?
    C16B H16C . 0.9700 ?
    C16B H16D . 0.9700 ?
    C17B C18B . 1.530(6) ?
    C17B H17C . 0.9700 ?
    C17B H17D . 0.9700 ?
    C18B C19B . 1.544(8) ?
    C18B H18C . 0.9700 ?
    C18B H18D . 0.9700 ?
    C19B C20B . 1.497(10) ?
    C19B H19C . 0.9700 ?
    C19B H19D . 0.9700 ?
    C20B H20C . 0.9700 ?
    C20B H20D . 0.9700 ?
loop_
    _geom_angle_atom_site_label_1
    _geom_angle_atom_site_label_2
    _geom_angle_atom_site_label_3
    _geom_angle_site_symmetry_1
    _geom_angle_site_symmetry_3
    _geom_angle
    _geom_angle_publ_flag
    N3 Pt1 N3 3_565 . 180.0 ?
    N3 Pt1 Cl1 3_565 3_565 90.20(5) ?
    N3 Pt1 Cl1 . 3_565 89.80(5) ?
    N3 Pt1 Cl1 3_565 . 89.80(5) ?
    N3 Pt1 Cl1 . . 90.20(5) ?
    Cl1 Pt1 Cl1 3_565 . 180.0 ?
    C2 N3 C4 . . 106.24(16) ?
    C2 N3 Pt1 . . 133.39(15) ?
    C4 N3 Pt1 . . 120.06(12) ?
    C6 N5 C4 . . 113.41(17) ?
    C6 N5 O1 . . 104.81(17) ?
    C4 N5 O1 . . 100.75(14) ?
    C2 O1 N5 . . 103.55(16) ?
    C10 O13 C14 . . 117.7(2) ?
    N3 C2 N1B . . 128.4(6) ?
    N3 C2 N1A . . 133.4(6) ?
    N1B C2 N1A . . 19.0(6) ?
    N3 C2 O1 . . 114.03(19) ?
    N1B C2 O1 . . 116.7(6) ?
    N1A C2 O1 . . 111.4(6) ?
    N3 C4 N5 . . 101.72(15) ?
    N3 C4 C7 . . 116.68(17) ?
    N5 C4 C7 . . 108.50(16) ?
    N3 C4 H4 . . 109.8 ?
    N5 C4 H4 . . 109.8 ?
    C7 C4 H4 . . 109.8 ?
    N5 C6 H6A . . 109.5 ?
    N5 C6 H6B . . 109.5 ?
    H6A C6 H6B . . 109.5 ?
    N5 C6 H6C . . 109.5 ?
    H6A C6 H6C . . 109.5 ?
    H6B C6 H6C . . 109.5 ?
    C8 C7 C12 . . 119.0(2) ?
    C8 C7 C4 . . 118.74(19) ?
    C12 C7 C4 . . 122.15(19) ?
    C9 C8 C7 . . 120.8(2) ?
    C9 C8 H8 . . 119.6 ?
    C7 C8 H8 . . 119.6 ?
    C10 C9 C8 . . 120.0(2) ?
    C10 C9 H9 . . 120.0 ?
    C8 C9 H9 . . 120.0 ?
    O13 C10 C9 . . 115.2(2) ?
    O13 C10 C11 . . 125.0(2) ?
    C9 C10 C11 . . 119.9(2) ?
    C12 C11 C10 . . 119.5(2) ?
    C12 C11 H11 . . 120.2 ?
    C10 C11 H11 . . 120.2 ?
    C7 C12 C11 . . 120.7(2) ?
    C7 C12 H12 . . 119.6 ?
    C11 C12 H12 . . 119.6 ?
    O13 C14 H14A . . 109.5 ?
    O13 C14 H14B . . 109.5 ?
    H14A C14 H14B . . 109.5 ?
    O13 C14 H14C . . 109.5 ?
    H14A C14 H14C . . 109.5 ?
    H14B C14 H14C . . 109.5 ?
    C2 N1A C20A . . 124.3(11) ?
    C2 N1A C16A . . 120.9(11) ?
    C20A N1A C16A . . 114.6(12) ?
    N1A C16A C17A . . 107.4(8) ?
    N1A C16A H16A . . 110.2 ?
    C17A C16A H16A . . 110.2 ?
    N1A C16A H16B . . 110.2 ?
    C17A C16A H16B . . 110.2 ?
    H16A C16A H16B . . 108.5 ?
    C18A C17A C16A . . 111.2(7) ?
    C18A C17A H17A . . 109.4 ?
    C16A C17A H17A . . 109.4 ?
    C18A C17A H17B . . 109.4 ?
    C16A C17A H17B . . 109.4 ?
    H17A C17A H17B . . 108.0 ?
    C19A C18A C17A . . 110.2(4) ?
    C19A C18A H18A . . 109.6 ?
    C17A C18A H18A . . 109.6 ?
    C19A C18A H18B . . 109.6 ?
    C17A C18A H18B . . 109.6 ?
    H18A C18A H18B . . 108.1 ?
    C20A C19A C18A . . 111.8(4) ?
    C20A C19A H19A . . 109.3 ?
    C18A C19A H19A . . 109.3 ?
    C20A C19A H19B . . 109.3 ?
    C18A C19A H19B . . 109.3 ?
    H19A C19A H19B . . 107.9 ?
    N1A C20A C19A . . 109.5(7) ?
    N1A C20A H20A . . 109.8 ?
    C19A C20A H20A . . 109.8 ?
    N1A C20A H20B . . 109.8 ?
    C19A C20A H20B . . 109.8 ?
    H20A C20A H20B . . 108.2 ?
    C2 N1B C16B . . 128.7(13) ?
    C2 N1B C20B . . 120.2(12) ?
    C16B N1B C20B . . 111.1(12) ?
    N1B C16B C17B . . 111.5(12) ?
    N1B C16B H16C . . 109.3 ?
    C17B C16B H16C . . 109.3 ?
    N1B C16B H16D . . 109.3 ?
    C17B C16B H16D . . 109.3 ?
    H16C C16B H16D . . 108.0 ?
    C16B C17B C18B . . 111.4(6) ?
    C16B C17B H17C . . 109.4 ?
    C18B C17B H17C . . 109.4 ?
    C16B C17B H17D . . 109.4 ?
    C18B C17B H17D . . 109.4 ?
    H17C C17B H17D . . 108.0 ?
    C17B C18B C19B . . 109.3(4) ?
    C17B C18B H18C . . 109.8 ?
    C19B C18B H18C . . 109.8 ?
    C17B C18B H18D . . 109.8 ?
    C19B C18B H18D . . 109.8 ?
    H18C C18B H18D . . 108.3 ?
    C20B C19B C18B . . 109.9(5) ?
    C20B C19B H19C . . 109.7 ?
    C18B C19B H19C . . 109.7 ?
    C20B C19B H19D . . 109.7 ?
    C18B C19B H19D . . 109.7 ?
    H19C C19B H19D . . 108.2 ?
    C19B C20B N1B . . 111.0(7) ?
    C19B C20B H20C . . 109.4 ?
    N1B C20B H20C . . 109.4 ?
    C19B C20B H20D . . 109.4 ?
    N1B C20B H20D . . 109.4 ?
    H20C C20B H20D . . 108.0 ?
loop_
    _geom_torsion_atom_site_label_1
    _geom_torsion_atom_site_label_2
    _geom_torsion_atom_site_label_3
    _geom_torsion_atom_site_label_4
    _geom_torsion_site_symmetry_1
    _geom_torsion_site_symmetry_2
    _geom_torsion_site_symmetry_3
    _geom_torsion_site_symmetry_4
    _geom_torsion
    _geom_torsion_publ_flag
    N3 Pt1 N3 C2 3_565 . . . -49(15) ?
    Cl1 Pt1 N3 C2 3_565 . . . 116.2(2) ?
    Cl1 Pt1 N3 C2 . . . . -63.8(2) ?
    N3 Pt1 N3 C4 3_565 . . . 138(15) ?
    Cl1 Pt1 N3 C4 3_565 . . . -56.47(15) ?
    Cl1 Pt1 N3 C4 . . . . 123.53(15) ?
    C6 N5 O1 C2 . . . . 150.49(18) ?
    C4 N5 O1 C2 . . . . 32.6(2) ?
    C4 N3 C2 N1B . . . . -175.5(7) ?
    Pt1 N3 C2 N1B . . . . 11.1(8) ?
    C4 N3 C2 N1A . . . . 160.1(6) ?
    Pt1 N3 C2 N1A . . . . -13.3(7) ?
    C4 N3 C2 O1 . . . . -6.4(3) ?
    Pt1 N3 C2 O1 . . . . -179.78(15) ?
    N5 O1 C2 N3 . . . . -17.2(3) ?
    N5 O1 C2 N1B . . . . 153.3(5) ?
    N5 O1 C2 N1A . . . . 173.3(5) ?
    C2 N3 C4 N5 . . . . 27.1(2) ?
    Pt1 N3 C4 N5 . . . . -158.46(13) ?
    C2 N3 C4 C7 . . . . 144.93(19) ?
    Pt1 N3 C4 C7 . . . . -40.6(2) ?
    C6 N5 C4 N3 . . . . -146.99(18) ?
    O1 N5 C4 N3 . . . . -35.54(19) ?
    C6 N5 C4 C7 . . . . 89.4(2) ?
    O1 N5 C4 C7 . . . . -159.12(16) ?
    N3 C4 C7 C8 . . . . 144.73(18) ?
    N5 C4 C7 C8 . . . . -101.2(2) ?
    N3 C4 C7 C12 . . . . -38.6(3) ?
    N5 C4 C7 C12 . . . . 75.5(2) ?
    C12 C7 C8 C9 . . . . -0.8(3) ?
    C4 C7 C8 C9 . . . . 175.95(18) ?
    C7 C8 C9 C10 . . . . 1.7(3) ?
    C14 O13 C10 C9 . . . . -176.8(2) ?
    C14 O13 C10 C11 . . . . 1.8(3) ?
    C8 C9 C10 O13 . . . . 177.74(19) ?
    C8 C9 C10 C11 . . . . -1.0(3) ?
    O13 C10 C11 C12 . . . . -179.11(19) ?
    C9 C10 C11 C12 . . . . -0.5(3) ?
    C8 C7 C12 C11 . . . . -0.7(3) ?
    C4 C7 C12 C11 . . . . -177.36(17) ?
    C10 C11 C12 C7 . . . . 1.4(3) ?
    N3 C2 N1A C20A . . . . -172.2(6) ?
    N1B C2 N1A C20A . . . . 105(4) ?
    O1 C2 N1A C20A . . . . -5.4(10) ?
    N3 C2 N1A C16A . . . . 2.7(12) ?
    N1B C2 N1A C16A . . . . -80(4) ?
    O1 C2 N1A C16A . . . . 169.5(7) ?
    C2 N1A C16A C17A . . . . 125.3(10) ?
    C20A N1A C16A C17A . . . . -59.3(12) ?
    N1A C16A C17A C18A . . . . 55.0(11) ?
    C16A C17A C18A C19A . . . . -54.4(8) ?
    C17A C18A C19A C20A . . . . 54.6(8) ?
    C2 N1A C20A C19A . . . . -124.4(8) ?
    C16A N1A C20A C19A . . . . 60.3(10) ?
    C18A C19A C20A N1A . . . . -56.2(9) ?
    N3 C2 N1B C16B . . . . -30.5(13) ?
    N1A C2 N1B C16B . . . . 83(4) ?
    O1 C2 N1B C16B . . . . 160.6(9) ?
    N3 C2 N1B C20B . . . . 153.6(5) ?
    N1A C2 N1B C20B . . . . -93(4) ?
    O1 C2 N1B C20B . . . . -15.2(9) ?
    C2 N1B C16B C17B . . . . -118.6(11) ?
    C20B N1B C16B C17B . . . . 57.6(10) ?
    N1B C16B C17B C18B . . . . -57.4(11) ?
    C16B C17B C18B C19B . . . . 55.5(9) ?
    C17B C18B C19B C20B . . . . -55.6(7) ?
    C18B C19B C20B N1B . . . . 56.9(9) ?
    C2 N1B C20B C19B . . . . 118.3(8) ?
    C16B N1B C20B C19B . . . . -58.2(10) ?
loop_
    _geom_hbond_atom_site_label_D
    _geom_hbond_atom_site_label_H
    _geom_hbond_atom_site_label_A
    _geom_hbond_site_symmetry_A
    _geom_hbond_distance_DH
    _geom_hbond_distance_HA
    _geom_hbond_distance_DA
    _geom_hbond_angle_DHA
    C14 H14C Cl1 2_445 0.96 2.76 3.423(3) 127
_iucr_refine_instructions_details
;
TITL l25 in P21/n #14
CELL  0.71073  12.7779   8.5758  15.1086   90.000   95.072   90.000
ZERR     2.00   0.0002   0.0002   0.0003    0.000    0.002    0.000
LATT   1
SYMM  1/2 - X, 1/2 + Y, 1/2 - Z
SFAC  C    H    N    O    CL   PT
UNIT  60   84   12   8    4    2
MERG   2
FMAP   2
PLAN    8
ACTA    50.00
BOND   $H
CONF
L.S.   8
WGHT      0.0128      0.0000
FVAR       3.57568   0.52887
PT1   6    0.000000    0.500000    0.000000    10.50000    0.00898    0.01299 =
         0.01494   -0.00210   -0.00122   -0.00237
CL1   5   -0.010093    0.730716    0.077799    11.00000    0.01883    0.01719 =
         0.02340   -0.00688   -0.00081   -0.00131
N3    3    0.139536    0.450480    0.069116    11.00000    0.01377    0.01535 =
         0.01838    0.00074   -0.00259   -0.00279
N5    3    0.242803    0.341541    0.184407    11.00000    0.01583    0.01986 =
         0.02809    0.00624   -0.00478   -0.00426
O1    4    0.305604    0.443687    0.129972    11.00000    0.01485    0.03568 =
         0.04374    0.02146   -0.00978   -0.00797
O13   4   -0.175660    0.079889    0.312521    11.00000    0.02642    0.04318 =
         0.04774    0.00717    0.01829   -0.00077
C2    1    0.231737    0.517384    0.074651    11.00000    0.01672    0.02646 =
         0.02941    0.00888   -0.00588   -0.00397
C4    1    0.153010    0.303696    0.119148    11.00000    0.01469    0.01559 =
         0.02200   -0.00097   -0.00162    0.00027
AFIX  13
H4    2    0.172660    0.219895    0.079743    11.00000   -1.20000
AFIX   0
C6    1    0.310786    0.207800    0.207763    11.00000    0.02176    0.02660 =
         0.04413    0.01119   -0.00602    0.00022
AFIX 137
H6A   2    0.270676    0.127373    0.233252    11.00000   -1.50000
H6B   2    0.367249    0.239571    0.250059    11.00000   -1.50000
H6C   2    0.339043    0.168699    0.155304    11.00000   -1.50000
AFIX   0
C7    1    0.062164    0.252294    0.169084    11.00000    0.01164    0.01998 =
         0.01706    0.00025   -0.00324   -0.00314
C8    1    0.041361    0.093962    0.175065    11.00000    0.02006    0.02008 =
         0.02509   -0.00503    0.00406   -0.00132
AFIX  43
H8    2    0.080620    0.022988    0.145257    11.00000   -1.20000
AFIX   0
C9    1   -0.037215    0.040396    0.224928    11.00000    0.02245    0.02174 =
         0.03176   -0.00197    0.00366   -0.00703
AFIX  43
H9    2   -0.049282   -0.066102    0.229631    11.00000   -1.20000
AFIX   0
C10   1   -0.097689    0.145336    0.267699    11.00000    0.01850    0.03250 =
         0.02118    0.00205    0.00272   -0.00310
C11   1   -0.078477    0.304958    0.261688    11.00000    0.02139    0.03004 =
         0.01808   -0.00379    0.00239    0.00626
AFIX  43
H11   2   -0.119313    0.375958    0.289961    11.00000   -1.20000
AFIX   0
C12   1    0.002234    0.357234    0.213082    11.00000    0.02265    0.01758 =
         0.01895   -0.00227   -0.00428   -0.00013
AFIX  43
H12   2    0.016149    0.463452    0.210047    11.00000   -1.20000
AFIX   0
C14   1   -0.243702    0.182040    0.353818    11.00000    0.04573    0.06634 =
         0.06457    0.02285    0.03868    0.02112
AFIX 137
H14A  2   -0.275434    0.253541    0.310511    11.00000   -1.50000
H14B  2   -0.204239    0.239220    0.400113    11.00000   -1.50000
H14C  2   -0.297523    0.122555    0.378803    11.00000   -1.50000
AFIX   0
PART    1
N1A   3    0.275008    0.628903    0.026096    21.00000    0.00501    0.02891 =
         0.03819    0.01200   -0.00138    0.00072
C16A  1    0.213063    0.706468   -0.049451    21.00000    0.01455    0.01011 =
         0.01608   -0.00148   -0.00680   -0.00517
AFIX  23
H16A  2    0.140545    0.671874   -0.052846    21.00000   -1.20000
H16B  2    0.241767    0.680624   -0.104942    21.00000   -1.20000
AFIX   0
C17A  1    0.219298    0.887676   -0.032918    21.00000    0.02411    0.02712 =
         0.03412    0.00401    0.00400   -0.00487
AFIX  23
H17A  2    0.183808    0.941668   -0.083413    21.00000   -1.20000
H17B  2    0.183621    0.913429    0.019231    21.00000   -1.20000
AFIX   0
C18A  1    0.333385    0.942430   -0.019387    21.00000    0.03319    0.03025 =
         0.03374    0.00920   -0.00851   -0.01879
AFIX  23
H18A  2    0.366658    0.929390   -0.074183    21.00000   -1.20000
H18B  2    0.335405    1.052299   -0.004075    21.00000   -1.20000
AFIX   0
C19A  1    0.393292    0.848763    0.054633    21.00000    0.03976    0.04860 =
         0.04794    0.02298   -0.02554   -0.02920
AFIX  23
H19A  2    0.466703    0.879092    0.059175    21.00000   -1.20000
H19B  2    0.365482    0.872784    0.110752    21.00000   -1.20000
AFIX   0
C20A  1    0.384803    0.674011    0.037684    21.00000    0.01746    0.04605 =
         0.05713    0.02929   -0.00939   -0.00980
AFIX  23
H20A  2    0.418850    0.647627   -0.015223    21.00000   -1.20000
H20B  2    0.419968    0.617771    0.087486    21.00000   -1.20000
AFIX   0
PART    2
N1B   3    0.257623    0.657307    0.044408   -21.00000    0.00628    0.02308 =
         0.02881    0.00569   -0.00200   -0.00704
C16B  1    0.210283    0.742421   -0.032662   -21.00000    0.01872    0.01960 =
         0.02680   -0.00196   -0.00530   -0.01002
AFIX  23
H16C  2    0.183546    0.841544   -0.013471   -21.00000   -1.20000
H16D  2    0.151577    0.683104   -0.060342   -21.00000   -1.20000
AFIX   0
C17B  1    0.288210    0.770642   -0.098969   -21.00000    0.02534    0.04381 =
         0.02436    0.01030   -0.00359   -0.01446
AFIX  23
H17C  2    0.255062    0.829771   -0.148518   -21.00000   -1.20000
H17D  2    0.310702    0.671462   -0.121653   -21.00000   -1.20000
AFIX   0
C18B  1    0.384092    0.859971   -0.057883   -21.00000    0.02266    0.04104 =
         0.03953    0.00849   -0.00136   -0.01782
AFIX  23
H18C  2    0.435333    0.870897   -0.101169   -21.00000   -1.20000
H18D  2    0.363214    0.963460   -0.040419   -21.00000   -1.20000
AFIX   0
C19B  1    0.433214    0.770269    0.024246   -21.00000    0.02598    0.05399 =
         0.03872    0.01550   -0.01047   -0.01898
AFIX  23
H19C  2    0.460143    0.670739    0.005873   -21.00000   -1.20000
H19D  2    0.491334    0.829623    0.052873   -21.00000   -1.20000
AFIX   0
C20B  1    0.351793    0.744170    0.088417   -21.00000    0.03294    0.02987 =
         0.02737    0.00690   -0.01369   -0.02165
AFIX  23
H20C  2    0.382271    0.684509    0.138819   -21.00000   -1.20000
H20D  2    0.329139    0.843912    0.110226   -21.00000   -1.20000
HKLF 4
REM  l25 in P21/n #14
REM R1 =  0.0199 for   3997 Fo > 4sig(Fo)  and  0.0326 for all   5072 data
REM    253 parameters refined using      0 restraints
END
WGHT      0.0128      0.0000
REM Highest difference peak  0.970,  deepest hole -0.624,  1-sigma level  0.096
Q1    1  -0.0036  0.5105  0.0663  11.00000  0.05    0.97
Q2    1  -0.0142  0.4585  0.0548  11.00000  0.05    0.79
Q3    1  -0.0153  0.2681  0.0780  11.00000  0.05    0.70
Q4    1  -0.0021  0.4283  0.0372  11.00000  0.05    0.68
Q5    1  -0.0614  0.5302  0.0214  11.00000  0.05    0.65
Q6    1  -0.0436  0.3974 -0.0038  11.00000  0.05    0.60
Q7    1   0.0446  0.3923  0.0060  11.00000  0.05    0.51
Q8    1   0.1837  0.4803  0.0513  11.00000  0.05    0.50
;
data_global
_journal_date_recd_electronic     2013-06-22
_journal_date_accepted     2013-07-01
_journal_name_full     'Acta Crystallographica, Section E'
_journal_year     2013
_journal_volume     69
_journal_issue      8
_journal_page_first     m435
_journal_page_last     m436
_journal_paper_category     QM
_journal_paper_doi     10.1107/S1600536813018059
_journal_coeditor_code     XU5715
_publ_contact_author_name     'Kalibabchuk, Valentina A.'
_publ_contact_author_address
;
O.O. Bohomolets National Medical University,
Department of General Chemistry,
Shevchenko blvd. 13,
01004 Kiev,
Ukraine
;
_publ_contact_author_email     'kalibabchuk@ukr.net'
_publ_contact_author_fax     '+380444544911'
_publ_contact_author_phone     '+380444544911'
_publ_section_title
;\
Dichloridobis[3-(4-methoxyphenyl)-2-methyl-5-(piperidin-1-yl)-2,3-dihydro-1,2,\
4-oxadiazole-\k<i>N</i>^4^]platinum(II)
;
loop_
    _publ_author_name
    _publ_author_footnote
    _publ_author_address
    'Kritchenkov, Andreii S.' .
;
Department of Chemistry, Saint Petersburg State University,
Universitetsky Pr. 26,
198504 Stary Petergof,
Russian Federation
;
    'Lavnevich, Leonid V.' .
;
Department of Chemistry, Saint Petersburg State University,
Universitetsky Pr. 26,
198504 Stary Petergof,
Russian Federation
;
    'Starova, Galina L.' .
;
Department of Chemistry, Saint Petersburg State University,
Universitetsky Pr. 26,
198504 Stary Petergof,
Russian Federation
;
    'Bokach, Nadezhda A.' .
;
Department of Chemistry, Saint Petersburg State University,
Universitetsky Pr. 26,
198504 Stary Petergof,
Russian Federation
;
    'Kalibabchuk, Valentina A.' .
;
O.O. Bohomolets National Medical University,
Department of General Chemistry,
Shevchenko blvd. 13,
01004 Kiev,
Ukraine
;
