# Supplementary material for: Dichloridobis[3-(4-meth­oxy­phen­yl)-2-methyl-5-(piperidin-1-yl)-2,3-di­hydro-1,2,4-oxa­diazole-κN 4]platinum(II)
Source: Acta Crystallogr Sect E Struct Rep Online. 2013 Jul 6;69(Pt 8):m435–6. doi: 10.1107/S1600536813018059 (PMC3793679; doi:10.1107/S1600536813018059)
Supplement: Supplementary file 2 [file e-69-0m435-Isup2.hkl]

# 
# h,k,l, Fc-squared, Fo-squared, sigma(Fo-squared) and status flag 
# 
data_I
_shelx_title 'l25 in P21/n' 
_shelx_refln_list_code          4 
_shelx_F_calc_maximum      249.04 
_exptl_crystal_F_000       816.00 
_reflns_d_resolution_high  0.6742 
 
loop_ 
 _symmetry_equiv_pos_as_xyz 
 'x, y, z' 
 '-x+1/2, y+1/2, -z+1/2' 
 '-x, -y, -z' 
 'x-1/2, -y-1/2, z-1/2' 
 
_cell_length_a    12.7779 
_cell_length_b     8.5758 
_cell_length_c    15.1086 
_cell_angle_alpha  90.000 
_cell_angle_beta   95.072 
_cell_angle_gamma  90.000 
 
_shelx_F_squared_multiplier     1.000 
 
loop_ 
 _refln_index_h 
 _refln_index_k 
 _refln_index_l 
 _refln_F_squared_calc 
 _refln_F_squared_meas 
 _refln_F_squared_sigma 
 _refln_observed_status 
   2   0   0     9454.55    10473.85     82.71 o 
   4   0   0    46501.68    48366.56    490.23 o 
   6   0   0    21313.96    20873.21    580.97 o 
   8   0   0    16978.12    17582.35    463.75 o 
  10   0   0    10772.88    10866.47    280.81 o 
  12   0   0     9896.50     9871.61    332.66 o 
  14   0   0     6377.88     6720.66    302.32 o 
  16   0   0     5021.80     5140.44    293.15 o 
   1   1   0    21200.18    21816.84     86.71 o 
   2   1   0      903.01      958.87     20.12 o 
   3   1   0    18221.63    18915.98    230.04 o 
   4   1   0     2791.70     2834.28     44.25 o 
   5   1   0    11021.37    11118.68    111.73 o 
   6   1   0       24.61       36.64      9.73 o 
   7   1   0    22487.42    22596.09    255.13 o 
   8   1   0     1454.53     1492.14     77.53 o 
   9   1   0    13434.64    13352.97    184.98 o 
  10   1   0      985.64      954.52     53.30 o 
  11   1   0     6111.50     6097.61    139.21 o 
  12   1   0       70.51       62.33     20.39 o 
  13   1   0     9909.29    10054.63    223.30 o 
  14   1   0      272.82      300.79     49.70 o 
  15   1   0     5369.74     5297.87    247.88 o 
  16   1   0       38.13       74.88     35.36 o 
  17   1   0     3490.33     3422.08    190.42 o 
   0   2   0      976.90     1040.10     52.33 o 
   1   2   0     5290.84     5454.75     41.76 o 
   2   2   0    10007.30    10158.03     74.87 o 
   3   2   0       20.05       43.38      6.85 o 
   4   2   0     7251.56     7016.97     74.90 o 
   5   2   0      696.39      770.52     29.63 o 
   6   2   0    13404.66    13894.39    176.73 o 
   7   2   0       37.99       31.38      9.13 o 
   8   2   0     5635.81     5597.45     89.10 o 
   9   2   0       65.24       29.07     18.20 o 
  10   2   0     4496.30     4547.97    115.02 o 
  11   2   0        2.10        6.29     15.71 o 
  12   2   0     2748.75     2847.57    102.41 o 
  13   2   0      282.96      216.50     36.07 o 
  14   2   0     2084.65     2042.43    118.17 o 
  15   2   0        4.50      -32.35     32.35 o 
  16   2   0     2235.49     2352.30    144.63 o 
  17   2   0       43.92       72.32     42.61 o 
   1   3   0     5917.34     5747.37     64.67 o 
   2   3   0      399.24      388.82     11.42 o 
   3   3   0    10683.41    10644.18     85.30 o 
   4   3   0       28.80       24.99     11.08 o 
   5   3   0     6419.91     6234.29     96.45 o 
   6   3   0      692.22      688.50     29.11 o 
   7   3   0     8535.17     8589.13    105.27 o 
   8   3   0      221.57      203.00     17.31 o 
   9   3   0     8693.95     8768.27    111.10 o 
  10   3   0       68.17       47.93     16.07 o 
  11   3   0     3592.93     3676.44    111.69 o 
  12   3   0      205.71      204.97     31.10 o 
  13   3   0     4561.04     4692.34    139.08 o 
  14   3   0       54.49       73.18     36.87 o 
  15   3   0     2225.38     2243.31    167.48 o 
  16   3   0       46.84      144.97     48.82 o 
  17   3   0     3015.65     3104.54    154.33 o 
   0   4   0    20450.14    20462.73    302.26 o 
   1   4   0     1447.47     1464.68     39.76 o 
   2   4   0    21936.91    22112.40    115.35 o 
   3   4   0       13.25       14.53      5.91 o 
   4   4   0    17068.02    16440.30    151.17 o 
   5   4   0     1142.97     1096.00     37.20 o 
   6   4   0    17886.62    17440.01    194.82 o 
   7   4   0      827.04      867.79     35.28 o 
   8   4   0     7274.02     7356.83    106.43 o 
   9   4   0      514.56      501.36     28.74 o 
  10   4   0     7983.32     8196.31    115.51 o 
  11   4   0       65.87       72.71     17.71 o 
  12   4   0     5401.80     5620.29    130.69 o 
  13   4   0       96.45       94.39     23.91 o 
  14   4   0     7285.06     7164.70    220.10 o 
  15   4   0       21.37       40.44     31.98 o 
  16   4   0     3674.73     3788.30    150.72 o 
  17   4   0       73.48        4.20     46.80 o 
   1   5   0    23466.45    24122.58    149.28 o 
   2   5   0       40.81       43.46      6.82 o 
   3   5   0     8761.41     8941.47    100.26 o 
   4   5   0     1214.36     1183.45     60.23 o 
   5   5   0    18016.38    17889.71    315.38 o 
   6   5   0      184.64      162.14     49.98 o 
   7   5   0     6280.32     6180.73    138.49 o 
   8   5   0      679.17      675.44     39.77 o 
   9   5   0     7004.00     7103.68    112.81 o 
  10   5   0        0.94        2.42     13.08 o 
  11   5   0     6248.73     6482.31    110.61 o 
  12   5   0        1.27       25.05     16.67 o 
  13   5   0     5877.31     6040.78    144.59 o 
  14   5   0      113.94       76.62     27.70 o 
  15   5   0     3009.74     2921.49    127.89 o 
  16   5   0      483.60      318.98     60.94 o 
   0   6   0     5654.57     5502.54    115.46 o 
   1   6   0       58.56       48.15     11.06 o 
   2   6   0     4138.70     3990.13     64.48 o 
   3   6   0       43.81       34.22      9.60 o 
   4   6   0     6981.33     7042.21    191.26 o 
   5   6   0        0.22       -1.17     14.73 o 
   6   6   0     1701.31     1687.74     84.07 o 
   7   6   0      783.38      737.93     58.87 o 
   8   6   0     9692.57     9744.57    167.66 o 
   9   6   0      689.29      653.09     42.51 o 
  10   6   0     3728.53     3764.06    102.92 o 
  11   6   0       24.33       23.80     24.76 o 
  12   6   0     4825.69     4888.01    137.65 o 
  13   6   0       38.45       27.16     38.97 o 
  14   6   0     1712.16     1657.61    121.73 o 
  15   6   0      135.73       74.57     40.90 o 
   1   7   0     4388.37     4281.00     65.68 o 
   2   7   0       19.43       13.42      8.55 o 
   3   7   0     5855.59     5454.22    133.75 o 
   4   7   0      370.45      350.02     37.88 o 
   5   7   0     5354.75     5292.17    145.59 o 
   6   7   0      750.40      719.31     56.82 o 
   7   7   0     4196.76     4164.08    118.35 o 
   8   7   0        4.14       23.96     25.41 o 
   9   7   0     3275.15     3333.19    121.93 o 
  10   7   0        8.34        1.86     24.51 o 
  11   7   0     2827.38     2822.63    121.84 o 
  12   7   0        0.83       16.55     26.40 o 
  13   7   0     1552.36     1597.46    100.23 o 
  14   7   0        7.78      -33.23     51.73 o 
  15   7   0     1804.82     1811.37    185.87 o 
   0   8   0     6101.30     5960.44    245.00 o 
   1   8   0       81.51       40.08     23.28 o 
   2   8   0     9195.37     9052.15    159.71 o 
   3   8   0       59.84       22.26     19.88 o 
   4   8   0     9162.43     9099.45    188.02 o 
   5   8   0       20.79       18.11     18.46 o 
   6   8   0     4356.71     4252.28    142.26 o 
   7   8   0        4.10        6.97     33.52 o 
   8   8   0     6005.66     6075.20    163.11 o 
   9   8   0        0.81       10.42     23.36 o 
  10   8   0     4900.21     4942.17    137.07 o 
  11   8   0       37.21       70.13     31.59 o 
  12   8   0     2895.72     2997.54    134.84 o 
  13   8   0        2.30      -56.43     56.43 o 
  14   8   0     3035.67     2895.60    226.58 o 
   1   9   0     7061.43     7098.51    206.76 o 
   2   9   0       75.68       54.97     24.05 o 
   3   9   0     6270.62     6313.50    244.47 o 
   4   9   0        0.19       32.59     45.11 o 
   5   9   0     6894.46     7163.02    302.94 o 
   6   9   0       88.08       23.07     41.57 o 
   7   9   0     3772.93     3988.81    240.53 o 
   8   9   0        0.66      -33.36     44.88 o 
   9   9   0     4340.82     4111.73    218.78 o 
  10   9   0        4.36       23.19     34.89 o 
  11   9   0     4027.51     4212.22    209.69 o 
   0  10   0     1555.78     1696.43    154.49 o 
   1  10   0       65.45       12.25     48.54 o 
   2  10   0     2394.53     2446.16    184.32 o 
   3  10   0      269.31      308.14     78.33 o 
   4  10   0     2468.70     2263.78    183.65 o 
   5  10   0       99.04       56.40     37.60 o 
   6  10   0     2555.24     2452.06    195.87 o 
   7  10   0       97.06      147.00     69.09 o 
   8  10   0     1553.75     1541.93    165.61 o 
   9  10   0      127.79       59.38     76.92 o 
   1  11   0     1059.56     1006.18    152.69 o 
   2  11   0       19.89       -4.37     56.00 o 
   3  11   0     1377.07     1315.87    147.57 o 
   4  11   0        1.87      -10.73     43.39 o 
   5  11   0     1070.71      893.30    132.80 o 
   6  11   0       35.32       98.68     59.50 o 
   7  11   0      851.84     1077.28    139.50 o 
 -17   0   1     3176.07     3130.16    239.36 o 
 -15   0   1     3953.52     3974.48    245.19 o 
 -13   0   1     6571.90     6775.79    289.56 o 
 -11   0   1     4494.01     4696.28    215.25 o 
  -9   0   1    15911.06    15765.39    352.97 o 
  -7   0   1    23124.35    23806.06    396.90 o 
  -5   0   1    27543.32    28721.11    492.55 o 
  -3   0   1    36422.54    38196.30    202.43 o 
   3   0   1    62021.66    67331.88    736.36 o 
   5   0   1    33504.96    33483.94    642.20 o 
   7   0   1    21406.12    21704.31    675.29 o 
   9   0   1    11897.14    11447.71    214.15 o 
  11   0   1     8711.98     8645.33    205.79 o 
  13   0   1    13762.28    13722.70    407.03 o 
  15   0   1     7894.64     8023.80    346.05 o 
  17   0   1     2408.19     2351.62    208.41 o 
 -17   1   1      291.40      259.76     55.98 o 
 -16   1   1     3244.96     3347.53    166.96 o 
 -15   1   1      283.44      240.54     46.86 o 
 -14   1   1     7019.86     6971.36    219.70 o 
 -13   1   1       81.66       58.26     29.39 o 
 -12   1   1     6631.63     6753.73    151.69 o 
 -11   1   1      151.14      122.26     23.14 o 
 -10   1   1     8400.53     8441.29    153.01 o 
  -9   1   1     1062.94     1083.22     52.48 o 
  -8   1   1    16733.03    17274.42    339.09 o 
  -7   1   1     2636.50     2732.72     71.21 o 
  -6   1   1    13341.93    13392.01    138.47 o 
  -5   1   1     1662.25     1715.65     43.22 o 
  -4   1   1    20462.21    20959.58    250.10 o 
  -3   1   1      497.80      541.92     13.96 o 
  -2   1   1    14000.52    14462.67     94.08 o 
  -1   1   1     8193.02     8228.74     98.31 o 
   0   1   1    46244.73    49447.73    625.15 o 
   1   1   1     1757.51     1908.44     27.76 o 
   2   1   1     3812.50     4145.85     65.84 o 
   3   1   1        6.52       19.15      8.18 o 
   4   1   1    27544.07    27695.59    275.32 o 
   5   1   1     1389.54     1462.14     39.77 o 
   6   1   1    14757.77    14911.90    154.69 o 
   7   1   1      283.88      378.75     25.02 o 
   8   1   1    12042.28    12231.53    186.34 o 
   9   1   1       27.94        5.22     13.19 o 
  10   1   1     7388.52     7377.46    147.72 o 
  11   1   1      192.67      132.69     24.82 o 
  12   1   1     7418.68     7404.83    164.48 o 
  13   1   1     1021.66     1038.30     64.91 o 
  14   1   1     4269.18     4177.80    135.97 o 
  15   1   1        1.75       24.02     32.26 o 
  16   1   1     4903.07     4936.86    202.74 o 
  17   1   1      313.42      378.97     63.22 o 
 -18   2   1       85.47       60.59     65.36 o 
 -17   2   1     3257.51     3561.76    181.86 o 
 -16   2   1        3.01      -29.54     30.64 o 
 -15   2   1     4103.69     4149.46    178.71 o 
 -14   2   1       22.35       15.02     65.54 o 
 -13   2   1     4666.99     4764.04    135.75 o 
 -12   2   1      276.34      250.16     30.86 o 
 -11   2   1     5108.50     5204.18    128.46 o 
 -10   2   1      275.59      257.21     29.23 o 
  -9   2   1     7275.27     7304.02    135.62 o 
  -8   2   1      125.23      143.72     17.82 o 
  -7   2   1     4604.56     4727.18     86.62 o 
  -6   2   1        3.42        4.40      6.92 o 
  -5   2   1     7197.44     7011.67     85.28 o 
  -4   2   1       66.90       78.92     10.00 o 
  -3   2   1     7116.87     7203.48     62.19 o 
  -2   2   1       55.57       54.35      5.14 o 
  -1   2   1    11142.29    11028.70    129.37 o 
   0   2   1      649.73      605.62     17.95 o 
   1   2   1    11350.45    11612.59     65.77 o 
   2   2   1        0.56       20.96      6.80 o 
   3   2   1    12702.19    12848.76    110.12 o 
   4   2   1        4.17       13.81      8.91 o 
   5   2   1     2440.31     2441.81     53.68 o 
   6   2   1        0.38        5.94      9.03 o 
   7   2   1    10239.23    10492.49    116.81 o 
   8   2   1      208.60      229.93     21.37 o 
   9   2   1     7684.11     7763.11    123.15 o 
  10   2   1      219.98      195.39     27.49 o 
  11   2   1     1598.91     1739.47     77.06 o 
  12   2   1        7.07        7.55     18.39 o 
  13   2   1     3824.01     3926.93    127.36 o 
  14   2   1      663.08      669.03     56.78 o 
  15   2   1     1445.52     1500.65    106.60 o 
  16   2   1      138.77      175.09     48.34 o 
  17   2   1     2168.87     2243.45    146.05 o 
 -18   3   1     2308.22     2226.32    211.35 o 
 -17   3   1       16.10       29.08     28.11 o 
 -16   3   1     3375.42     3409.11    143.33 o 
 -15   3   1        2.93      -21.13     43.91 o 
 -14   3   1     4213.86     4244.21    174.05 o 
 -13   3   1      107.34       87.23     31.94 o 
 -12   3   1     3297.09     3580.13    114.22 o 
 -11   3   1      129.00      129.58     23.13 o 
 -10   3   1     9297.16     9386.01    149.34 o 
  -9   3   1      611.63      614.69     34.54 o 
  -8   3   1     7593.75     7904.99    110.60 o 
  -7   3   1      538.35      551.31     27.12 o 
  -6   3   1    11974.67    11927.49    113.18 o 
  -5   3   1     2771.66     3094.17     62.19 o 
  -4   3   1    13700.14    13709.02    130.15 o 
  -3   3   1      560.01      591.53     19.08 o 
  -2   3   1    13771.74    13923.71    152.67 o 
  -1   3   1     1099.18     1175.37     32.93 o 
   0   3   1    10511.21    10748.66     88.13 o 
   1   3   1     2747.78     2893.47     49.81 o 
   2   3   1    17525.74    17668.55    220.56 o 
   3   3   1      365.68      384.79     27.45 o 
   4   3   1     3937.00     3766.10     60.96 o 
   5   3   1      143.56      145.27     13.05 o 
   6   3   1     9829.08     9665.04    106.10 o 
   7   3   1      924.76      944.12     33.68 o 
   8   3   1     4928.00     4956.82     80.18 o 
   9   3   1       22.70       15.65     15.62 o 
  10   3   1     6390.67     6339.25    108.45 o 
  11   3   1       47.15       92.06     25.62 o 
  12   3   1     4490.18     4655.69    133.47 o 
  13   3   1      345.93      362.84     36.29 o 
  14   3   1     4030.61     4023.25    120.05 o 
  15   3   1      166.38      153.63     34.48 o 
  16   3   1     2735.77     2699.97    125.39 o 
  17   3   1        1.51      -25.16     29.58 o 
 -17   4   1     3178.94     3066.21    234.77 o 
 -16   4   1        9.39       -3.26     29.36 o 
 -15   4   1     3057.04     3191.67    132.67 o 
 -14   4   1       26.67       -5.17     24.74 o 
 -13   4   1     5058.59     5079.21    153.16 o 
 -12   4   1        7.41       -6.91     16.26 o 
 -11   4   1     5009.68     5261.15    110.03 o 
 -10   4   1      215.64      219.64     24.07 o 
  -9   4   1     8567.57     8727.79    111.12 o 
  -8   4   1      324.41      366.98     24.69 o 
  -7   4   1    11220.75    11528.42    121.84 o 
  -6   4   1      353.78      345.13     22.02 o 
  -5   4   1    10358.92    10195.47    127.34 o 
  -4   4   1      182.35      201.96     14.25 o 
  -3   4   1    19942.51    20550.74    194.32 o 
  -2   4   1        3.59        9.29      4.44 o 
  -1   4   1    30293.17    31107.15    296.06 o 
   0   4   1      181.55      226.97     18.55 o 
   1   4   1    21967.66    21182.15    173.19 o 
   2   4   1      645.90      655.64     40.11 o 
   3   4   1    13216.96    12721.32    259.11 o 
   4   4   1      135.54       68.16     17.06 o 
   5   4   1    20983.47    20289.30    379.74 o 
   6   4   1       18.73       13.97     12.72 o 
   7   4   1    13300.17    13409.45    160.34 o 
   8   4   1        4.29        2.09     10.47 o 
   9   4   1    16991.93    17283.67    161.71 o 
  10   4   1      681.64      667.88     34.33 o 
  11   4   1     8361.17     8708.48    135.71 o 
  12   4   1      157.91      110.41     22.20 o 
  13   4   1     7470.63     7642.33    159.86 o 
  14   4   1        0.38      -23.58     25.57 o 
  15   4   1     4311.31     4437.97    154.56 o 
  16   4   1      167.90      209.29     42.28 o 
  17   4   1     3828.99     3956.04    264.16 o 
 -16   5   1     1966.51     1703.60    132.75 o 
 -15   5   1       69.92       91.49     39.59 o 
 -14   5   1     3646.64     3529.58    160.47 o 
 -13   5   1      311.74      317.51     36.70 o 
 -12   5   1     4116.73     4383.83    120.97 o 
 -11   5   1     1267.07     1313.86     57.38 o 
 -10   5   1     6185.50     6350.59    102.18 o 
  -9   5   1     1800.55     1848.96     57.47 o 
  -8   5   1    13540.46    13777.81    145.13 o 
  -7   5   1      136.17      139.98     21.10 o 
  -6   5   1    10962.78    11053.94    206.81 o 
  -5   5   1      384.55      321.02     54.01 o 
  -4   5   1    12956.88    13249.78    185.00 o 
  -3   5   1      616.25      564.17     21.29 o 
  -2   5   1    12175.71    11346.71    226.10 o 
  -1   5   1      827.04      841.98     35.87 o 
   0   5   1    21212.96    21190.97    136.49 o 
   1   5   1       32.13       35.76      6.79 o 
   2   5   1    11770.73    11254.25    126.26 o 
   3   5   1      135.90      144.28     20.89 o 
   4   5   1    15859.82    15808.44    173.81 o 
   5   5   1      290.92      290.39     32.29 o 
   6   5   1     8785.85     8763.80    174.19 o 
   7   5   1        8.83        6.07     15.16 o 
   8   5   1    10195.04    10261.75    170.12 o 
   9   5   1      310.24      314.79     33.45 o 
  10   5   1     4754.12     4996.27     94.53 o 
  11   5   1        0.73       -1.05     14.34 o 
  12   5   1     5180.74     5448.74    107.61 o 
  13   5   1        1.29      -18.99     18.99 o 
  14   5   1     5071.76     5113.30    160.49 o 
  15   5   1       33.80       -2.72     24.73 o 
  16   5   1     3442.65     3545.05    184.75 o 
 -15   6   1     2414.09     2365.63    152.01 o 
 -14   6   1        1.94       11.36     29.79 o 
 -13   6   1     4689.81     4675.40    164.73 o 
 -12   6   1      270.37      274.59     35.05 o 
 -11   6   1     3779.96     3813.74    117.49 o 
 -10   6   1      161.06      118.34     29.74 o 
  -9   6   1     4262.50     4226.21    102.67 o 
  -8   6   1     1811.94     1784.64     64.90 o 
  -7   6   1     5089.99     5151.17    154.36 o 
  -6   6   1       23.18       -7.46     20.33 o 
  -5   6   1     5847.09     5845.39    125.17 o 
  -4   6   1     2126.42     2056.89     59.58 o 
  -3   6   1     1916.58     1874.77     39.87 o 
  -2   6   1      352.47      338.29     17.94 o 
  -1   6   1     6220.56     6142.47     76.06 o 
   0   6   1       39.56       26.19      7.20 o 
   1   6   1     3930.43     3867.08     54.17 o 
   2   6   1        3.96       -4.30      5.45 o 
   3   6   1     7558.91     7444.40    141.58 o 
   4   6   1       49.94       41.16     25.06 o 
   5   6   1     7406.16     7276.63    157.23 o 
   6   6   1     1145.08     1145.62     67.67 o 
   7   6   1     5190.28     5025.55    190.17 o 
   8   6   1      378.63      378.90     39.75 o 
   9   6   1     2273.99     2281.15     92.40 o 
  10   6   1        7.03       31.42     18.51 o 
  11   6   1     3228.39     3263.01     92.52 o 
  12   6   1       94.52      109.58     27.35 o 
  13   6   1     2300.86     2321.65     99.96 o 
  14   6   1       38.83       28.14     29.14 o 
  15   6   1     1818.59     1645.59    124.10 o 
 -15   7   1       53.94      172.88     82.73 o 
 -14   7   1     2431.07     2324.81    126.28 o 
 -13   7   1      280.93      266.87     47.08 o 
 -12   7   1     3894.10     3964.29    150.13 o 
 -11   7   1       17.62        0.90     24.19 o 
 -10   7   1     3479.66     3450.37    131.18 o 
  -9   7   1       77.14      117.40     33.09 o 
  -8   7   1     2694.55     2665.92    123.07 o 
  -7   7   1      257.04      232.97     32.65 o 
  -6   7   1     3179.65     3129.00    121.38 o 
  -5   7   1      147.97      119.71     58.73 o 
  -4   7   1     8825.18     8428.54    181.85 o 
  -3   7   1      295.38      322.43     24.50 o 
  -2   7   1     4577.99     4422.14     79.46 o 
  -1   7   1        0.55        4.54     10.03 o 
   0   7   1     4395.41     4222.73     67.69 o 
   1   7   1      402.35      397.39     19.65 o 
   2   7   1     4393.58     4201.42     92.14 o 
   3   7   1        2.92        0.37     18.00 o 
   4   7   1     4567.28     4561.30    145.18 o 
   5   7   1      139.84      108.02     24.11 o 
   6   7   1     2164.28     2033.98     92.97 o 
   7   7   1      125.05      158.79     26.62 o 
   8   7   1     4832.33     4951.76    139.93 o 
   9   7   1       81.46       84.80     22.02 o 
  10   7   1     1760.13     1679.53     90.13 o 
  11   7   1        0.65      -19.92     32.96 o 
  12   7   1     2770.52     2841.57    109.65 o 
  13   7   1       10.41       15.59     34.80 o 
  14   7   1     1214.44     1244.84    130.73 o 
  15   7   1       19.08       43.51     47.60 o 
 -14   8   1       28.34       44.69     55.43 o 
 -13   8   1     2099.66     2404.06    127.40 o 
 -12   8   1      126.34      157.35     38.48 o 
 -11   8   1     3424.30     3547.81    141.75 o 
 -10   8   1       26.00       61.15     27.37 o 
  -9   8   1     4340.18     4399.53    127.87 o 
  -8   8   1       54.51       20.20     25.14 o 
  -7   8   1     3779.40     3599.42    141.28 o 
  -6   8   1      240.23      263.28     42.00 o 
  -5   8   1     9664.00     9509.41    211.04 o 
  -4   8   1      331.34      230.00     83.31 o 
  -3   8   1     8347.76     7740.27    175.00 o 
  -2   8   1        2.23       -4.00     14.79 o 
  -1   8   1     7027.21     7152.76    111.01 o 
   0   8   1      372.40      346.71     31.04 o 
   1   8   1     7624.07     7753.76    144.26 o 
   2   8   1       24.29       11.33     15.78 o 
   3   8   1     6813.89     6719.40    263.95 o 
   4   8   1      233.93      183.09     54.49 o 
   5   8   1     5585.45     5577.29    150.61 o 
   6   8   1      338.62      332.49     42.84 o 
   7   8   1     4228.84     4354.36    163.55 o 
   8   8   1       41.44       63.03     23.70 o 
   9   8   1     4830.20     4868.55    149.93 o 
  10   8   1       45.30       58.38     26.21 o 
  11   8   1     6095.08     6189.60    182.74 o 
  12   8   1        2.62       63.73     27.31 o 
  13   8   1     2832.30     2711.26    153.09 o 
  14   8   1        2.63       65.15     64.44 o 
 -11   9   1       48.51       66.16     48.75 o 
 -10   9   1     2970.64     3033.29    175.33 o 
  -9   9   1        3.65       59.22     41.14 o 
  -8   9   1     3345.87     3294.04    224.40 o 
  -7   9   1       30.83       -5.58     36.10 o 
  -6   9   1     5111.85     5436.55    273.06 o 
  -5   9   1       44.11       72.54     50.98 o 
  -4   9   1     4782.37     4778.30    246.33 o 
  -3   9   1        9.93       23.23     41.24 o 
  -2   9   1     6356.19     6362.39    197.10 o 
  -1   9   1      143.80       62.87     37.13 o 
   0   9   1     5284.81     5384.10    178.67 o 
   1   9   1       56.30       17.10     51.03 o 
   2   9   1     7606.33     7242.48    209.93 o 
   3   9   1      140.72       96.96     23.33 o 
   4   9   1     7660.25     7797.15    302.33 o 
   5   9   1       20.32       16.43     33.92 o 
   6   9   1     5510.82     5593.52    271.81 o 
   7   9   1       11.51       49.08     45.76 o 
   8   9   1     4982.66     4840.54    247.50 o 
   9   9   1       57.31       44.80     37.79 o 
  10   9   1     5285.66     5278.81    228.86 o 
  11   9   1       98.34       86.10     41.80 o 
  12   9   1     3058.56     3110.04    263.03 o 
  -9  10   1     2461.81     2555.69    165.33 o 
  -8  10   1      275.60      361.32     90.99 o 
  -7  10   1     2754.15     2972.75    219.88 o 
  -6  10   1       99.13      181.23     71.51 o 
  -5  10   1     2705.40     2885.83    206.12 o 
  -4  10   1      166.15      210.97     63.11 o 
  -3  10   1     2680.22     2647.16    193.99 o 
  -2  10   1       38.49      104.92     51.23 o 
  -1  10   1     2582.79     2571.91    134.86 o 
   0  10   1      116.99      121.84     36.98 o 
   1  10   1     3257.29     3332.30    152.58 o 
   2  10   1        1.63       39.31     42.93 o 
   3  10   1     1802.94     1845.37    161.74 o 
   4  10   1        5.88       51.47     44.08 o 
   5  10   1     3172.49     3381.74    223.88 o 
   6  10   1       29.88       30.62     58.13 o 
   7  10   1     1423.50     1387.01    147.29 o 
   8  10   1       48.13      -58.75     66.78 o 
   9  10   1     1898.55     1980.71    145.93 o 
  -7  11   1        0.38       83.48     54.53 o 
  -6  11   1     1255.43     1412.00    164.14 o 
  -5  11   1       26.37       94.27     62.61 o 
  -4  11   1      827.44      813.39    120.43 o 
  -3  11   1       11.45      -24.89     43.55 o 
  -2  11   1     1189.58     1204.90    145.10 o 
  -1  11   1        5.81        2.52     34.76 o 
   0  11   1     1306.49     1305.82    105.02 o 
   1  11   1        9.03       -3.38     38.27 o 
   2  11   1     1665.78     1688.08    164.40 o 
   3  11   1       60.83       37.72     36.74 o 
   4  11   1     2034.39     2288.66    192.79 o 
   5  11   1       34.67      133.65     74.79 o 
   6  11   1     1365.08     1545.38    166.64 o 
   7  11   1       46.34       48.61     47.85 o 
 -16   0   2     1523.57     1497.76    160.64 o 
 -14   0   2     8157.77     8448.84    344.91 o 
 -12   0   2     1474.93     1566.14    136.29 o 
 -10   0   2     7593.06     7551.98    263.31 o 
  -8   0   2    22298.01    22886.36    401.94 o 
  -6   0   2    12611.04    12953.75    425.39 o 
  -4   0   2    21177.46    22375.44    520.72 o 
  -2   0   2    16441.73    16506.94    191.62 o 
   2   0   2     3974.96     4238.88     46.34 o 
   4   0   2    14587.60    14662.77    139.06 o 
   6   0   2    24170.00    24647.61    213.74 o 
   8   0   2    18586.21    18091.50    562.67 o 
  10   0   2    11736.04    11422.99    281.08 o 
  12   0   2    11342.61    11191.60    349.49 o 
  14   0   2     7910.25     7793.51    324.93 o 
  16   0   2     5186.28     5479.88    301.95 o 
 -18   1   2      164.08      172.74     75.91 o 
 -17   1   2     2992.61     3074.15    168.18 o 
 -16   1   2      105.96       -2.17     39.52 o 
 -15   1   2     3466.86     3487.21    164.71 o 
 -14   1   2      172.61      146.52     34.24 o 
 -13   1   2     3079.63     3159.95    142.91 o 
 -12   1   2     1471.51     1448.71     92.15 o 
 -11   1   2     6734.17     6811.35    142.74 o 
 -10   1   2      380.97      405.91     34.78 o 
  -9   1   2     7564.33     7716.33    134.79 o 
  -8   1   2     1552.51     1463.85     63.45 o 
  -7   1   2    11876.99    11966.79    179.62 o 
  -6   1   2        5.82        0.71      9.59 o 
  -5   1   2    13556.35    13532.72    101.70 o 
  -4   1   2     2010.19     2137.44     41.98 o 
  -3   1   2     8275.76     8471.48     88.00 o 
  -2   1   2    16170.88    16468.58    196.23 o 
  -1   1   2    58687.71    60439.87    297.19 o 
   0   1   2       68.05       75.80      5.00 o 
   1   1   2    20875.38    21957.58    110.72 o 
   2   1   2      872.38      955.07     20.17 o 
   3   1   2    19221.74    19402.41    310.02 o 
   4   1   2      209.35      210.34     14.91 o 
   5   1   2    14363.42    14420.67    129.03 o 
   6   1   2      622.11      675.81     31.13 o 
   7   1   2    17449.09    17630.79    213.18 o 
   8   1   2     1104.32     1229.54     47.70 o 
   9   1   2     5686.36     5635.52    124.52 o 
  10   1   2      421.54      453.20     38.53 o 
  11   1   2     6302.55     6131.21    144.09 o 
  12   1   2        2.26        1.13     18.95 o 
  13   1   2     5277.19     5213.96    146.46 o 
  14   1   2      123.02      163.22     29.38 o 
  15   1   2     3062.05     3120.26    154.14 o 
  16   1   2        2.02       59.66     40.58 o 
  17   1   2     2067.81     2055.14    138.07 o 
 -18   2   2     2937.25     3057.80    245.55 o 
 -17   2   2        7.71      -22.85     56.33 o 
 -16   2   2     4503.82     4637.46    197.30 o 
 -15   2   2      134.87      199.24     48.86 o 
 -14   2   2     6458.86     6578.28    214.09 o 
 -13   2   2      428.45      371.05     50.74 o 
 -12   2   2     8392.57     8695.03    170.17 o 
 -11   2   2      116.25      126.81     24.64 o 
 -10   2   2     9048.44     9456.00    203.76 o 
  -9   2   2       16.83       31.39     11.60 o 
  -8   2   2    11676.18    11773.23    142.45 o 
  -7   2   2       38.95       28.97      9.80 o 
  -6   2   2     6143.41     5703.12    103.88 o 
  -5   2   2      106.93      104.48     16.31 o 
  -4   2   2     8257.51     8027.72     70.61 o 
  -3   2   2     5809.38     6036.64     46.02 o 
  -2   2   2    10102.46     9916.77     96.24 o 
  -1   2   2      607.39      602.37     19.24 o 
   0   2   2    13953.75    14453.02     75.72 o 
   1   2   2      305.57      355.52     11.95 o 
   2   2   2     6135.44     6468.48     95.05 o 
   3   2   2       18.41       42.09     10.32 o 
   4   2   2     7808.25     7782.00    123.01 o 
   5   2   2      683.15      762.23     33.38 o 
   6   2   2     8219.50     8318.77    100.17 o 
   7   2   2      885.97      975.19     37.13 o 
   8   2   2     5732.42     5714.93    101.88 o 
   9   2   2        6.22       -3.78     12.96 o 
  10   2   2     2932.31     3023.95     83.28 o 
  11   2   2        1.48       -3.46     19.41 o 
  12   2   2     5083.85     5078.28    140.15 o 
  13   2   2       11.65        9.89     19.65 o 
  14   2   2     2543.08     2640.67    110.27 o 
  15   2   2        5.25       31.46     27.54 o 
  16   2   2     2981.01     2969.62    158.36 o 
  17   2   2       87.85      105.82     35.59 o 
 -18   3   2        0.57       40.89     53.64 o 
 -17   3   2     3912.87     3874.87    159.93 o 
 -16   3   2      166.34      176.38     37.71 o 
 -15   3   2     3728.50     3790.05    144.01 o 
 -14   3   2      100.77      110.51     32.81 o 
 -13   3   2     5956.26     6120.30    196.83 o 
 -12   3   2       94.72       75.86     20.39 o 
 -11   3   2     6519.88     6640.96    144.88 o 
 -10   3   2      291.02      232.02     25.29 o 
  -9   3   2     7282.85     7387.77    112.53 o 
  -8   3   2      956.61     1050.25     47.69 o 
  -7   3   2    11129.39    11080.19    144.43 o 
  -6   3   2     1440.01     1442.33     38.83 o 
  -5   3   2    19328.65    19562.45    135.84 o 
  -4   3   2     2694.83     2787.30     37.21 o 
  -3   3   2    10344.18    10320.85    104.88 o 
  -2   3   2      758.62      657.53     32.42 o 
  -1   3   2    27932.96    27673.21    208.31 o 
   0   3   2     2138.52     2267.23     48.48 o 
   1   3   2    16198.35    16385.43     94.82 o 
   2   3   2     4194.47     4347.63     58.20 o 
   3   3   2    12694.88    12752.71    147.00 o 
   4   3   2      195.83      188.28     12.89 o 
   5   3   2    16414.98    16705.93    227.59 o 
   6   3   2      442.74      506.16     28.97 o 
   7   3   2     6159.43     6104.50     85.52 o 
   8   3   2      714.13      737.68     32.43 o 
   9   3   2     8525.38     8392.29    118.44 o 
  10   3   2      143.87      157.33     18.94 o 
  11   3   2     3048.55     3131.07     81.30 o 
  12   3   2        4.80        4.24     18.23 o 
  13   3   2     5640.61     5690.39    137.27 o 
  14   3   2        0.64      -23.34     23.43 o 
  15   3   2     3209.74     3126.34    127.80 o 
  16   3   2        1.45       29.42     27.58 o 
  17   3   2     2952.10     2791.93    163.83 o 
 -16   4   2     2343.97     2200.27    116.78 o 
 -15   4   2       50.24      -14.52     26.77 o 
 -14   4   2     3807.15     3856.63    173.82 o 
 -13   4   2      133.63      143.96     37.78 o 
 -12   4   2     4040.01     4188.19    117.63 o 
 -11   4   2      214.27      218.95     27.08 o 
 -10   4   2     6945.08     7076.05    120.09 o 
  -9   4   2      367.72      356.36     30.82 o 
  -8   4   2     7882.09     8124.74    108.29 o 
  -7   4   2     2312.67     2330.94     58.80 o 
  -6   4   2    12468.96    12833.17    205.74 o 
  -5   4   2       86.71       90.26     11.89 o 
  -4   4   2    15688.77    15860.51    232.69 o 
  -3   4   2     1491.82     1490.42     31.62 o 
  -2   4   2    17214.44    17565.89    150.67 o 
  -1   4   2       92.49      109.81     13.33 o 
   0   4   2    22352.08    22318.57    180.92 o 
   1   4   2       99.48       99.98     11.47 o 
   2   4   2    17650.60    17531.21    145.44 o 
   3   4   2      160.13      166.99     16.71 o 
   4   4   2    18123.61    17803.90    202.57 o 
   5   4   2      144.86      159.37     11.51 o 
   6   4   2    15980.34    15033.71    318.34 o 
   7   4   2       58.09       24.41     13.05 o 
   8   4   2    15668.99    15725.63    149.44 o 
   9   4   2      390.39      363.10     25.10 o 
  10   4   2     9823.79    10085.46    132.27 o 
  11   4   2      137.12      128.82     18.20 o 
  12   4   2    11179.65    11647.21    185.96 o 
  13   4   2       22.91       -8.39     18.93 o 
  14   4   2     5722.83     5761.74    146.71 o 
  15   4   2       40.02       45.79     28.02 o 
  16   4   2     4332.87     4696.51    166.75 o 
  17   4   2        1.70       84.68     65.40 o 
 -16   5   2      160.03      183.88     53.36 o 
 -15   5   2     2493.47     2358.15    152.24 o 
 -14   5   2      112.86      131.57     43.56 o 
 -13   5   2     4799.71     4819.36    134.24 o 
 -12   5   2      729.10      776.44     53.72 o 
 -11   5   2     2823.80     3015.06     84.85 o 
 -10   5   2      187.98      147.82     23.24 o 
  -9   5   2    11355.53    11773.06    139.44 o 
  -8   5   2     3582.82     3620.40     72.89 o 
  -7   5   2     7950.65     8050.63    134.08 o 
  -6   5   2      778.41      833.25     40.95 o 
  -5   5   2    11429.18    11107.77    150.90 o 
  -4   5   2      341.15      341.35     19.93 o 
  -3   5   2    14815.48    14389.12    288.40 o 
  -2   5   2      608.83      600.33     31.76 o 
  -1   5   2    12031.99    12027.34    137.22 o 
   0   5   2        2.90        8.41      5.31 o 
   1   5   2     9102.62     8479.10     87.95 o 
   2   5   2      355.49      377.69     24.49 o 
   3   5   2    11920.54    11782.02    194.33 o 
   4   5   2     1306.31     1322.94     50.22 o 
   5   5   2    13974.86    13822.74    202.60 o 
   6   5   2       75.53       76.52     22.16 o 
   7   5   2     8198.25     7945.57    172.18 o 
   8   5   2       30.31       52.96     19.52 o 
   9   5   2     8746.50     8915.95    136.85 o 
  10   5   2        0.87       -0.05     13.55 o 
  11   5   2     5867.59     6027.83    123.18 o 
  12   5   2      161.73      132.19     34.21 o 
  13   5   2     6192.40     6233.41    176.14 o 
  14   5   2       26.52       -2.42     24.94 o 
  15   5   2     3505.08     3430.79    171.59 o 
  16   5   2      129.13       79.50     42.26 o 
 -15   6   2      198.83      266.51     63.34 o 
 -14   6   2     3050.94     3091.57    192.60 o 
 -13   6   2      251.95      222.23     44.59 o 
 -12   6   2     3433.46     3406.59    169.07 o 
 -11   6   2      213.57      151.59     28.42 o 
 -10   6   2     4789.41     4784.25    148.95 o 
  -9   6   2      160.39      161.28     30.90 o 
  -8   6   2     3913.44     4178.34    150.87 o 
  -7   6   2        0.55       -3.38     15.44 o 
  -6   6   2     5733.19     5473.25    157.53 o 
  -5   6   2      230.22      244.42     21.98 o 
  -4   6   2     4657.25     4635.86     96.22 o 
  -3   6   2     1356.96     1345.23     65.68 o 
  -2   6   2     6172.87     6120.68    105.98 o 
  -1   6   2      454.98      400.21     29.24 o 
   0   6   2     6300.81     6156.59    109.99 o 
   1   6   2        0.40       -0.45      4.84 o 
   2   6   2     7080.27     6979.95    106.62 o 
   3   6   2      393.35      383.51     32.39 o 
   4   6   2     6447.21     6533.95    137.28 o 
   5   6   2      382.65      400.38     38.51 o 
   6   6   2     4816.38     4769.46    111.21 o 
   7   6   2        1.07       21.04     19.47 o 
   8   6   2     3969.70     3913.71    118.25 o 
   9   6   2      290.46      275.06     29.61 o 
  10   6   2     2226.60     2334.17     75.93 o 
  11   6   2      334.81      291.30     30.35 o 
  12   6   2     2139.19     2085.77     77.82 o 
  13   6   2       97.76       70.19     26.52 o 
  14   6   2     1011.50     1035.56     92.76 o 
  15   6   2       76.06       14.87     34.29 o 
 -15   7   2     2116.42     1998.38    201.55 o 
 -14   7   2      104.93       78.38     36.85 o 
 -13   7   2     2735.66     2870.52    198.41 o 
 -12   7   2       38.50       73.16     31.75 o 
 -11   7   2     4757.56     4776.49    160.88 o 
 -10   7   2       62.97       74.39     31.02 o 
  -9   7   2     4580.85     4493.61    144.56 o 
  -8   7   2      101.11       57.24     30.42 o 
  -7   7   2     3891.48     4022.98    121.84 o 
  -6   7   2      504.23      451.37     61.58 o 
  -5   7   2     4937.39     4717.37    146.64 o 
  -4   7   2       53.18       36.19     14.51 o 
  -3   7   2     3801.29     3911.37    111.24 o 
  -2   7   2       86.31       84.09     21.71 o 
  -1   7   2     5316.94     5306.68    107.82 o 
   0   7   2      435.02      407.44     24.54 o 
   1   7   2     3959.23     3862.96    103.22 o 
   2   7   2      358.43      378.73     24.33 o 
   3   7   2     6369.02     6176.61    155.18 o 
   4   7   2      112.24       93.60     20.76 o 
   5   7   2     1100.58     1104.42     66.46 o 
   6   7   2     1085.91     1104.74     67.16 o 
   7   7   2     3501.59     3497.99    111.35 o 
   8   7   2      237.38      210.98     29.84 o 
   9   7   2     2686.14     2674.49     88.37 o 
  10   7   2       34.15       47.64     23.66 o 
  11   7   2     3443.71     3401.09    116.16 o 
  12   7   2      103.17      133.86     31.92 o 
  13   7   2      955.52     1024.71     70.04 o 
  14   7   2        5.67       -8.09     31.92 o 
  15   7   2     1891.28     1717.47    173.19 o 
 -14   8   2     1212.80     1267.52    161.18 o 
 -13   8   2      163.21      130.18     43.68 o 
 -12   8   2     2896.79     3054.40    137.98 o 
 -11   8   2       38.88       87.58     35.61 o 
 -10   8   2     2987.22     3116.99    130.73 o 
  -9   8   2      236.97      225.65     32.13 o 
  -8   8   2     2343.22     2398.00    203.23 o 
  -7   8   2      243.27      228.43     39.30 o 
  -6   8   2     5687.08     5413.79    173.16 o 
  -5   8   2      640.10      596.77     57.13 o 
  -4   8   2     7783.87     7541.98    255.50 o 
  -3   8   2      633.57      563.76     52.57 o 
  -2   8   2     4711.17     4665.32    118.90 o 
  -1   8   2      885.86      821.98     56.78 o 
   0   8   2     7591.37     7686.21    142.53 o 
   1   8   2       64.75       51.90     17.30 o 
   2   8   2     5892.64     5936.91    156.07 o 
   3   8   2      670.61      680.06     56.48 o 
   4   8   2     6662.27     6928.46    268.92 o 
   5   8   2       95.27       22.00     33.75 o 
   6   8   2     3473.20     3560.73    203.32 o 
   7   8   2      375.19      417.92     43.55 o 
   8   8   2     5671.26     5587.72    152.30 o 
   9   8   2       43.69       36.65     23.27 o 
  10   8   2     4636.14     4659.16    131.00 o 
  11   8   2       75.05       85.47     25.22 o 
  12   8   2     2458.30     2524.11    106.70 o 
  13   8   2        1.53      -17.77     43.70 o 
  14   8   2     3395.25     3264.25    228.96 o 
 -13   9   2     2029.03     2111.43    194.06 o 
 -12   9   2      125.88      203.57     56.39 o 
 -11   9   2     2098.54     2002.33    112.77 o 
 -10   9   2      221.82      267.44     46.14 o 
  -9   9   2     3204.41     3118.59    131.15 o 
  -8   9   2      160.04      151.41     40.24 o 
  -7   9   2     2794.64     2773.00    205.04 o 
  -6   9   2      119.61       89.98     54.89 o 
  -5   9   2     4439.63     4584.40    246.94 o 
  -4   9   2      113.56      121.54     51.13 o 
  -3   9   2     6059.63     5774.99    268.09 o 
  -2   9   2        6.35       55.26     35.02 o 
  -1   9   2     3685.50     3792.58    153.43 o 
   0   9   2       56.22       26.09     22.94 o 
   1   9   2     6388.59     6512.96    309.90 o 
   2   9   2        3.79      -19.40     19.40 o 
   3   9   2     6690.71     7134.40    341.71 o 
   4   9   2       20.27       37.58     20.94 o 
   5   9   2     5555.80     5512.70    177.65 o 
   6   9   2       39.50       52.43     43.75 o 
   7   9   2     5119.10     5167.72    305.31 o 
   8   9   2        8.14       30.57     49.87 o 
   9   9   2     5051.80     5098.53    280.00 o 
  10   9   2      255.11      395.22     87.97 o 
  11   9   2     3566.58     3477.26    190.06 o 
  12   9   2       60.47       30.50     72.07 o 
  -9  10   2      182.72      229.22    175.49 o 
  -8  10   2     3343.87     3508.46    247.76 o 
  -7  10   2      209.42      118.56     53.65 o 
  -6  10   2     2647.33     2902.68    216.29 o 
  -5  10   2      108.65      147.93     63.82 o 
  -4  10   2     3624.68     3371.11    227.32 o 
  -3  10   2      110.60       75.11     42.84 o 
  -2  10   2     3533.44     3643.99    225.02 o 
  -1  10   2      170.64      205.64     44.13 o 
   0  10   2     2956.05     2868.52    142.32 o 
   1  10   2      103.84       15.00     25.36 o 
   2  10   2     3082.37     2809.09    206.56 o 
   3  10   2       84.86      186.37     62.59 o 
   4  10   2     4047.18     4181.88    242.66 o 
   5  10   2      100.98      156.36     61.79 o 
   6  10   2     1797.52     1746.83    111.14 o 
   7  10   2       45.88      -32.37     32.37 o 
   8  10   2     2028.50     1984.33    140.91 o 
   9  10   2        2.01      -39.27     40.04 o 
  -6  11   2       15.22      -16.06     62.39 o 
  -5  11   2     2409.42     2331.67    205.58 o 
  -4  11   2       36.52       85.09     59.45 o 
  -3  11   2     2217.52     2393.42    198.98 o 
  -2  11   2        9.22      -14.30     48.46 o 
  -1  11   2     1340.79     1300.05    152.63 o 
   0  11   2        2.97      -20.58     32.53 o 
   1  11   2     1929.65     1930.09    125.83 o 
   2  11   2        8.23       56.17     48.53 o 
   3  11   2     2114.78     1869.97    179.05 o 
   4  11   2        4.51      -58.21     58.21 o 
   5  11   2     2157.85     2251.35    195.27 o 
   6  11   2      192.57      159.34     66.67 o 
   7  11   2     1611.85     1747.09    180.79 o 
 -17   0   3     1264.95     1131.15    152.46 o 
 -15   0   3     3837.48     3907.73    248.92 o 
 -13   0   3     2979.06     2772.24    192.65 o 
 -11   0   3     6726.15     6850.51    267.42 o 
  -9   0   3     8806.46     8575.51    266.43 o 
  -7   0   3     7296.33     7636.53    332.60 o 
  -5   0   3    18403.57    17207.14    307.97 o 
  -3   0   3    13275.00    13170.64    182.16 o 
  -1   0   3    22574.46    23138.89    188.45 o 
   1   0   3     1843.64     1826.23     47.73 o 
   3   0   3      274.76      395.70     25.04 o 
   5   0   3    33945.92    35097.35    247.83 o 
   7   0   3    14653.27    14460.13    182.65 o 
   9   0   3    11763.62    11694.71    227.20 o 
  11   0   3    17573.77    17262.79    536.10 o 
  13   0   3     5130.05     5327.09    255.48 o 
  15   0   3     6393.43     6729.02    319.65 o 
  17   0   3     2995.13     3010.01    237.96 o 
 -18   1   3     2562.75     2401.79    217.39 o 
 -17   1   3       59.67       48.46     77.12 o 
 -16   1   3     2988.90     3002.74    160.54 o 
 -15   1   3      291.41      307.41     53.72 o 
 -14   1   3     5285.79     5068.06    191.89 o 
 -13   1   3      113.84      116.30     31.93 o 
 -12   1   3     1789.32     1890.76    106.47 o 
 -11   1   3     2233.67     2396.21    112.80 o 
 -10   1   3     6741.54     6789.81    130.22 o 
  -9   1   3      800.80      843.50     44.29 o 
  -8   1   3    11670.25    11961.35    188.29 o 
  -7   1   3      513.99      503.87     26.94 o 
  -6   1   3     4550.38     4220.07     59.72 o 
  -5   1   3       99.90      163.14     13.72 o 
  -4   1   3    16488.64    16380.42    244.85 o 
  -3   1   3    12749.28    12881.51    144.57 o 
  -2   1   3    30172.08    29962.62    294.63 o 
  -1   1   3     4796.46     4640.19     41.08 o 
   0   1   3    10297.89    10750.39     49.60 o 
   1   1   3    38147.96    41041.94    129.45 o 
   2   1   3    38804.09    39681.68    402.44 o 
   3   1   3     6691.87     7029.61     73.76 o 
   4   1   3    16345.05    16347.81    302.95 o 
   5   1   3     3375.37     3589.70     62.21 o 
   6   1   3    13819.49    13857.00    130.99 o 
   7   1   3      304.29      270.60     20.12 o 
   8   1   3    11514.92    11152.75    145.16 o 
   9   1   3      540.30      561.53     35.71 o 
  10   1   3     5277.31     5208.46    129.25 o 
  11   1   3      475.51      501.50     43.05 o 
  12   1   3     7143.73     7248.46    167.60 o 
  13   1   3       88.23       93.18     28.18 o 
  14   1   3     4407.14     4388.29    143.60 o 
  15   1   3        0.06       -7.09     27.84 o 
  16   1   3     2409.55     2697.07    152.07 o 
  17   1   3       60.01      110.72     40.45 o 
 -18   2   3       55.62      101.50     73.35 o 
 -17   2   3     5045.20     5252.08    221.71 o 
 -16   2   3       18.53        8.67     45.27 o 
 -15   2   3     5588.87     5654.05    210.21 o 
 -14   2   3       52.76       12.04     32.15 o 
 -13   2   3     6679.28     6787.89    210.24 o 
 -12   2   3      266.39      235.25     39.73 o 
 -11   2   3    11732.42    11786.71    184.88 o 
 -10   2   3       23.39       24.01     14.09 o 
  -9   2   3     9953.20    10329.98    293.64 o 
  -8   2   3      567.59      571.61     31.30 o 
  -7   2   3    15657.62    15668.45    161.91 o 
  -6   2   3       36.01       44.77     14.27 o 
  -5   2   3    17494.27    17591.02    352.61 o 
  -4   2   3     1383.20     1456.84     39.18 o 
  -3   2   3     6102.16     6134.27     77.60 o 
  -2   2   3      900.89      932.89     26.06 o 
  -1   2   3    36836.38    36981.06    182.15 o 
   0   2   3       14.65       18.79      4.04 o 
   1   2   3     8415.61     8620.85     52.40 o 
   2   2   3       20.33       33.64      7.60 o 
   3   2   3    21188.72    21742.74    228.32 o 
   4   2   3     3017.65     3074.62     67.98 o 
   5   2   3     6395.44     6240.13     82.48 o 
   6   2   3     1141.32     1176.17     39.58 o 
   7   2   3     5772.58     5776.80     99.46 o 
   8   2   3      633.64      646.36     36.16 o 
   9   2   3     4489.26     4478.82     97.86 o 
  10   2   3        0.76       -4.55     15.90 o 
  11   2   3     2662.56     2765.07     85.67 o 
  12   2   3       39.79       31.81     23.72 o 
  13   2   3     4931.24     4915.33    145.25 o 
  14   2   3       69.90       77.61     24.34 o 
  15   2   3     3435.42     3546.73    135.37 o 
  16   2   3      108.58       90.49     35.30 o 
  17   2   3     2250.18     2203.30    144.05 o 
 -18   3   3     2886.15     2957.07    237.69 o 
 -17   3   3        6.29      -14.20     46.56 o 
 -16   3   3     2835.63     2780.95    130.57 o 
 -15   3   3       42.61       -2.58     44.68 o 
 -14   3   3     4707.94     4530.30    180.61 o 
 -13   3   3      854.61      855.84     76.43 o 
 -12   3   3     7426.44     7580.01    210.05 o 
 -11   3   3      249.66      262.68     27.48 o 
 -10   3   3     8538.97     8671.46    138.46 o 
  -9   3   3      583.45      531.21     31.41 o 
  -8   3   3    10570.25    10714.00    126.92 o 
  -7   3   3     1585.72     1670.59     72.94 o 
  -6   3   3     7978.24     7800.33    134.55 o 
  -5   3   3       21.38       57.68     12.06 o 
  -4   3   3    12651.70    11699.83    180.04 o 
  -3   3   3     1580.88     1561.24     68.74 o 
  -2   3   3    18609.09    18526.04    178.22 o 
  -1   3   3     1602.03     1621.43     36.86 o 
   0   3   3    19649.73    19493.99    235.32 o 
   1   3   3       55.05       74.61      5.95 o 
   2   3   3    13689.14    13688.83    117.48 o 
   3   3   3     5631.13     5956.16    138.55 o 
   4   3   3    19218.18    18335.70    288.81 o 
   5   3   3      253.78      250.92     23.17 o 
   6   3   3     8644.28     8559.99    117.01 o 
   7   3   3      334.78      331.08     21.17 o 
   8   3   3    16040.96    16349.90    151.06 o 
   9   3   3      667.82      596.60     33.87 o 
  10   3   3     2559.94     2595.53     71.12 o 
  11   3   3        3.02        6.10     14.66 o 
  12   3   3     6824.60     6861.86    127.89 o 
  13   3   3       76.10      115.82     25.07 o 
  14   3   3     3208.92     3311.87    110.86 o 
  15   3   3      255.72      246.50     33.49 o 
  16   3   3     3407.82     3290.96    150.39 o 
  17   3   3       99.51       70.82    156.55 o 
 -16   4   3       38.61       70.19     36.92 o 
 -15   4   3     2042.51     2000.52    106.65 o 
 -14   4   3       23.29       15.37     30.70 o 
 -13   4   3     2747.64     2712.32    113.48 o 
 -12   4   3        0.48       -0.82     21.10 o 
 -11   4   3     2559.18     2674.48     77.15 o 
 -10   4   3      116.61       73.62     16.42 o 
  -9   4   3    12407.04    12362.94    170.80 o 
  -8   4   3       69.51       72.48     18.29 o 
  -7   4   3     7471.08     7291.68    206.18 o 
  -6   4   3       34.98       30.82      7.78 o 
  -5   4   3    13791.43    13941.90    101.17 o 
  -4   4   3     1930.63     1938.96     70.11 o 
  -3   4   3    10978.34    10644.76    305.39 o 
  -2   4   3      119.35      139.49     17.87 o 
  -1   4   3    13630.21    13348.19    136.76 o 
   0   4   3     2301.73     2548.61     48.16 o 
   1   4   3    13666.45    13251.71    109.88 o 
   2   4   3     3190.29     3547.49     65.43 o 
   3   4   3    13918.93    14332.61    167.09 o 
   4   4   3        6.24        8.19     10.96 o 
   5   4   3    16173.67    16347.95    207.36 o 
   6   4   3      913.91      888.49     37.39 o 
   7   4   3    11009.44    11043.26    192.06 o 
   8   4   3      359.48      355.75     27.43 o 
   9   4   3    10214.13    10046.24    161.89 o 
  10   4   3        0.58        1.85     13.59 o 
  11   4   3     8087.95     8170.24    134.78 o 
  12   4   3       84.79       54.42     17.00 o 
  13   4   3     6386.00     6447.14    149.08 o 
  14   4   3       11.08       44.81     23.16 o 
  15   4   3     3842.75     3971.31    128.79 o 
  16   4   3      355.71      453.41     56.04 o 
  17   4   3     3154.83     3051.45    238.59 o 
 -16   5   3     2317.03     2347.10    158.51 o 
 -15   5   3        5.66      -36.22     36.22 o 
 -14   5   3     3798.50     3748.94    183.97 o 
 -13   5   3      225.11      146.10     33.98 o 
 -12   5   3     2769.39     2740.83     96.82 o 
 -11   5   3      131.90      143.70     22.39 o 
 -10   5   3     5436.10     5536.52    123.17 o 
  -9   5   3     1402.06     1384.13     59.09 o 
  -8   5   3     4554.04     4447.26     96.90 o 
  -7   5   3      576.42      583.53     28.48 o 
  -6   5   3     8747.86     8842.57    185.78 o 
  -5   5   3     2574.74     2365.17     58.63 o 
  -4   5   3     8160.66     7885.36    126.67 o 
  -3   5   3      325.41      337.07     37.52 o 
  -2   5   3     9614.61     9522.71    222.63 o 
  -1   5   3      446.72      424.58     28.16 o 
   0   5   3    12163.77    11667.69    140.99 o 
   1   5   3      145.13      130.66      9.79 o 
   2   5   3     6983.66     6718.90     86.04 o 
   3   5   3     1125.31     1237.54     51.89 o 
   4   5   3     8619.80     8558.12    147.23 o 
   5   5   3      589.38      620.50     39.74 o 
   6   5   3    12090.06    11809.28    176.25 o 
   7   5   3      747.15      713.16     47.40 o 
   8   5   3     6781.71     6953.62    150.91 o 
   9   5   3      231.14      217.13     24.83 o 
  10   5   3    10628.80    10798.23    159.34 o 
  11   5   3        7.81       36.14     19.39 o 
  12   5   3     6435.95     6361.20    143.20 o 
  13   5   3      175.63      209.28     32.30 o 
  14   5   3     3075.56     3080.93    129.68 o 
  15   5   3       65.39       96.84     35.84 o 
  16   5   3     3653.50     3699.07    186.79 o 
 -15   6   3     4000.84     4072.07    246.89 o 
 -14   6   3        0.86       12.26     31.66 o 
 -13   6   3     4065.88     4267.50    164.69 o 
 -12   6   3      530.59      514.63     56.84 o 
 -11   6   3     4363.09     4575.87    154.17 o 
 -10   6   3      331.88      324.04     43.31 o 
  -9   6   3     4194.94     4130.77    135.53 o 
  -8   6   3      169.80      107.54     30.21 o 
  -7   6   3     4749.78     4710.86    156.38 o 
  -6   6   3      174.10      171.27     16.93 o 
  -5   6   3     7260.72     7168.62    117.36 o 
  -4   6   3      167.60      178.28     22.74 o 
  -3   6   3    12701.95    12698.90    188.30 o 
  -2   6   3      280.06      285.19     25.45 o 
  -1   6   3     9739.05     9701.19    139.83 o 
   0   6   3       23.22       21.94     12.91 o 
   1   6   3     7266.74     6773.16    134.04 o 
   2   6   3     1005.66      993.40     35.16 o 
   3   6   3     9683.27     9655.46    151.32 o 
   4   6   3      143.34      173.35     24.99 o 
   5   6   3     2953.79     2981.76     97.51 o 
   6   6   3        1.02        7.83     12.38 o 
   7   6   3     5279.66     5240.44    129.68 o 
   8   6   3       89.92       67.32     22.99 o 
   9   6   3     2667.89     2759.66     87.09 o 
  10   6   3       84.48       94.08     22.12 o 
  11   6   3     2092.53     2139.71     77.71 o 
  12   6   3       42.44       14.11     18.16 o 
  13   6   3     2158.76     2068.59    104.75 o 
  14   6   3        3.49       28.47     27.80 o 
  15   6   3     1823.46     1705.03    121.36 o 
 -15   7   3       14.51       35.89     75.37 o 
 -14   7   3     2350.43     2474.29    131.24 o 
 -13   7   3      194.95      183.11     39.93 o 
 -12   7   3     4964.79     5078.19    172.23 o 
 -11   7   3        9.74       46.71     31.92 o 
 -10   7   3     4240.94     4250.61    147.98 o 
  -9   7   3       53.41       80.93     29.63 o 
  -8   7   3     4348.94     4626.59    175.80 o 
  -7   7   3      148.47       60.12     55.32 o 
  -6   7   3     9811.30     9447.52    237.06 o 
  -5   7   3        0.13       20.50     30.00 o 
  -4   7   3     3440.79     3447.24     98.51 o 
  -3   7   3       32.49       84.34     18.78 o 
  -2   7   3     5041.19     5166.28    121.76 o 
  -1   7   3      414.75      387.91     32.47 o 
   0   7   3     6252.54     6237.10    122.83 o 
   1   7   3       80.00       43.89     14.82 o 
   2   7   3     5341.47     5199.25     83.36 o 
   3   7   3      556.14      551.61     32.77 o 
   4   7   3     6254.92     6402.18    138.49 o 
   5   7   3      345.98      334.42     35.93 o 
   6   7   3     3598.13     3608.62    106.91 o 
   7   7   3     1501.27     1478.08     71.91 o 
   8   7   3     3083.70     3036.59     93.34 o 
   9   7   3      138.40      104.67     24.46 o 
  10   7   3     2545.46     2578.63     90.95 o 
  11   7   3      174.83      180.86     30.77 o 
  12   7   3     2239.18     2210.65     97.08 o 
  13   7   3        3.90       17.54     30.75 o 
  14   7   3     2599.70     2593.57    123.87 o 
 -14   8   3       36.47       86.80     55.63 o 
 -13   8   3     2353.30     2557.19    133.21 o 
 -12   8   3        0.29        5.29     34.25 o 
 -11   8   3     2342.70     2209.45    134.43 o 
 -10   8   3      132.72      131.72     37.48 o 
  -9   8   3     3184.22     3214.17    126.06 o 
  -8   8   3      255.23      199.47     36.89 o 
  -7   8   3     3841.05     3703.40    191.22 o 
  -6   8   3      310.30      303.92     49.02 o 
  -5   8   3     4524.74     4401.68    154.50 o 
  -4   8   3       54.77      110.90     51.99 o 
  -3   8   3     3936.37     3798.05    215.57 o 
  -2   8   3      788.90      660.04     48.76 o 
  -1   8   3     3741.14     3944.65    103.08 o 
   0   8   3      213.78      192.76     26.15 o 
   1   8   3     5716.29     5696.14    128.28 o 
   2   8   3      980.86      988.75     55.88 o 
   3   8   3     7075.75     7026.60    180.43 o 
   4   8   3        5.81       -8.95     17.81 o 
   5   8   3     4050.12     4296.23    216.01 o 
   6   8   3      124.85      153.22     53.28 o 
   7   8   3     7050.44     7159.56    229.86 o 
   8   8   3       91.17      126.62     49.49 o 
   9   8   3     4376.42     4349.85    188.84 o 
  10   8   3      135.74      130.44     33.61 o 
  11   8   3     3491.85     3394.26    106.30 o 
  12   8   3       27.72      -12.94     21.35 o 
  13   8   3     2565.08     2583.45    159.93 o 
 -13   9   3      111.61       89.04     50.05 o 
 -12   9   3     2079.41     2089.60    161.11 o 
 -11   9   3       69.73       56.62     34.80 o 
 -10   9   3     2144.29     2093.94    113.67 o 
  -9   9   3      317.30      341.81     58.80 o 
  -8   9   3     2152.67     2146.41    124.75 o 
  -7   9   3      460.21      479.39     60.27 o 
  -6   9   3     3627.40     3559.48    212.43 o 
  -5   9   3       49.42       28.95     29.57 o 
  -4   9   3     4950.58     4978.36    252.94 o 
  -3   9   3      162.70      195.44     55.67 o 
  -2   9   3     2890.49     2627.66    182.60 o 
  -1   9   3      256.09      221.87     55.46 o 
   0   9   3     6035.28     5930.88    189.44 o 
   1   9   3      115.27       99.11     20.73 o 
   2   9   3     3613.01     3611.72    112.77 o 
   3   9   3       36.92        5.45     21.54 o 
   4   9   3     5010.68     5209.30    170.38 o 
   5   9   3      343.96      309.87     47.52 o 
   6   9   3     3641.57     3699.54    151.90 o 
   7   9   3       37.64       23.61     29.95 o 
   8   9   3     3970.40     3785.64    183.86 o 
   9   9   3       12.64       92.44     46.33 o 
  10   9   3     3878.33     4010.04    197.09 o 
  11   9   3        5.93       51.86     36.93 o 
  12   9   3     2817.58     2997.48    264.11 o 
  -9  10   3     2510.64     2680.95    222.55 o 
  -8  10   3      158.16      164.48     69.23 o 
  -7  10   3     1969.40     2203.86    196.90 o 
  -6  10   3      201.73      304.63     86.52 o 
  -5  10   3     3380.05     3510.21    234.64 o 
  -4  10   3      286.49      359.32     84.57 o 
  -3  10   3     3244.73     3213.20    221.95 o 
  -2  10   3       62.32      108.20     46.02 o 
  -1  10   3     2935.84     2771.87    141.04 o 
   0  10   3      281.44      218.07     46.41 o 
   1  10   3     4098.68     4052.25    255.68 o 
   2  10   3      162.89      197.88     43.09 o 
   3  10   3     3216.44     3333.41    220.12 o 
   4  10   3      181.65      285.54     69.93 o 
   5  10   3     2779.25     2782.08    134.68 o 
   6  10   3      192.63      143.24     37.91 o 
   7  10   3     1884.96     1871.70    103.73 o 
   8  10   3      124.81       78.33     52.31 o 
   9  10   3     2379.67     2354.69    157.48 o 
  -6  11   3     3317.25     3259.75    240.65 o 
  -5  11   3        1.45      -18.01     49.89 o 
  -4  11   3     2912.26     3107.97    230.28 o 
  -3  11   3        3.76       32.77     50.12 o 
  -2  11   3     3597.78     3906.91    251.42 o 
  -1  11   3        8.41       44.17     59.34 o 
   0  11   3     2613.40     2701.58    149.27 o 
   1  11   3       69.77       75.69     32.97 o 
   2  11   3     2455.06     2595.79    204.55 o 
   3  11   3        4.70      -13.87     40.71 o 
   4  11   3     1975.03     1903.09    175.55 o 
   5  11   3      246.42      240.69     67.40 o 
   6  11   3     1133.77     1063.46    137.38 o 
   7  11   3       12.93      -10.14     51.03 o 
 -16   0   4     2335.08     2448.13    206.59 o 
 -14   0   4     1902.81     1869.59    166.83 o 
 -12   0   4     4009.47     4067.38    221.73 o 
 -10   0   4     8043.80     7738.30    274.09 o 
  -8   0   4     8642.21     8497.62    259.51 o 
  -6   0   4     1812.10     1552.48     97.34 o 
  -4   0   4     5538.16     5402.00    153.65 o 
  -2   0   4    17796.03    17608.21    263.29 o 
   0   0   4    19634.99    20414.25    167.08 o 
   2   0   4    41150.80    41763.62    892.65 o 
   4   0   4    20876.40    21442.86    237.99 o 
   6   0   4    13024.07    12573.96    166.60 o 
   8   0   4     8893.75     8985.93    158.10 o 
  10   0   4    10943.01    10871.93    238.32 o 
  12   0   4     7144.94     7324.81    395.26 o 
  14   0   4     6034.45     6208.01    294.98 o 
  16   0   4     2849.42     2972.57    223.28 o 
 -18   1   4       85.17      115.41     69.29 o 
 -17   1   4     2494.27     2430.30    152.05 o 
 -16   1   4       70.57       88.58     35.75 o 
 -15   1   4     4741.94     4925.31    198.21 o 
 -14   1   4        3.28       25.95     41.14 o 
 -13   1   4     4104.06     4086.88    164.82 o 
 -12   1   4      276.41      314.10     46.18 o 
 -11   1   4     7975.89     7772.07    205.15 o 
 -10   1   4       92.74       83.79     26.65 o 
  -9   1   4     8211.73     8285.38    189.80 o 
  -8   1   4      537.36      562.90     31.08 o 
  -7   1   4    10929.43    11195.58    250.02 o 
  -6   1   4      192.81      177.33     11.91 o 
  -5   1   4    12590.43    12540.84    185.66 o 
  -4   1   4     4017.24     4012.77     95.71 o 
  -3   1   4    12394.45    12030.98    229.70 o 
  -2   1   4      541.50      562.94     25.59 o 
  -1   1   4    38250.86    37395.33    309.55 o 
   0   1   4     6965.61     7245.38     38.30 o 
   1   1   4     5028.61     5279.39     32.14 o 
   2   1   4    14236.66    15559.83    160.05 o 
   3   1   4    14573.06    14812.86    118.87 o 
   4   1   4     5225.83     5420.64     75.09 o 
   5   1   4    22107.70    22341.29    216.73 o 
   6   1   4      478.78      434.35     22.96 o 
   7   1   4     9986.87     9786.83    122.00 o 
   8   1   4     1165.78     1135.33     44.51 o 
   9   1   4     6439.32     6420.97    120.06 o 
  10   1   4       25.22       40.49     18.74 o 
  11   1   4    10236.54     9942.32    190.99 o 
  12   1   4      422.73      395.42     43.29 o 
  13   1   4     4769.98     4760.08    145.08 o 
  14   1   4       95.91      101.64     29.17 o 
  15   1   4     5453.01     5595.33    171.74 o 
  16   1   4      919.34     1141.81    100.88 o 
  17   1   4     3290.86     3563.96    258.90 o 
 -18   2   4     4195.70     4077.73    281.72 o 
 -17   2   4        3.17      -28.88     40.58 o 
 -16   2   4     4266.04     4079.06    188.88 o 
 -15   2   4        0.21       -1.36     33.61 o 
 -14   2   4     6474.43     6303.77    214.87 o 
 -13   2   4      133.51      142.21     33.10 o 
 -12   2   4     5484.71     5522.19    204.05 o 
 -11   2   4     1109.10     1078.04     81.99 o 
 -10   2   4     9669.81    10378.11    287.83 o 
  -9   2   4       49.53       28.41     11.63 o 
  -8   2   4    14433.44    14546.13    197.49 o 
  -7   2   4       24.30       21.72      9.86 o 
  -6   2   4    20289.61    19762.61    344.88 o 
  -5   2   4      869.17      889.10     30.30 o 
  -4   2   4    26852.78    27319.83    205.55 o 
  -3   2   4      980.53      981.09     34.07 o 
  -2   2   4    33280.83    33864.91    287.95 o 
  -1   2   4      928.27      903.50     31.23 o 
   0   2   4    19625.84    19515.63    160.66 o 
   1   2   4     2003.47     2020.41     27.76 o 
   2   2   4    12137.28    11895.80     85.74 o 
   3   2   4      450.19      469.14     18.92 o 
   4   2   4    11819.25    11914.04     98.48 o 
   5   2   4      765.13      793.97     34.87 o 
   6   2   4    13804.45    13452.71    143.48 o 
   7   2   4       11.25       13.79     10.98 o 
   8   2   4    12005.21    12064.53    156.54 o 
   9   2   4       39.27       47.61     15.30 o 
  10   2   4     1967.94     1998.69     70.65 o 
  11   2   4      376.01      367.87     34.43 o 
  12   2   4     7969.61     7788.70    178.14 o 
  13   2   4       11.87       -8.96     23.13 o 
  14   2   4     2866.26     2787.42    116.93 o 
  15   2   4        1.35       46.75     28.04 o 
  16   2   4     1686.25     1661.65     99.51 o 
  17   2   4      177.42      148.08     75.51 o 
 -18   3   4       11.88      -35.78     60.23 o 
 -17   3   4     3108.52     3156.87    144.91 o 
 -16   3   4       18.78       -9.01     28.29 o 
 -15   3   4     4075.85     4070.23    174.80 o 
 -14   3   4       38.92      -27.64     28.31 o 
 -13   3   4     4846.32     5075.05    290.50 o 
 -12   3   4      239.53      196.48     95.74 o 
 -11   3   4     5449.01     5513.82    143.88 o 
 -10   3   4      173.14      151.94     20.50 o 
  -9   3   4    10508.01    10542.40    176.06 o 
  -8   3   4       74.98       70.42     16.71 o 
  -7   3   4     9596.20     9321.67    143.22 o 
  -6   3   4      846.41      852.18     36.28 o 
  -5   3   4    13377.31    13123.00    162.02 o 
  -4   3   4      231.12      221.61     17.83 o 
  -3   3   4     7285.36     6953.05    103.07 o 
  -2   3   4        0.27        8.17      4.58 o 
  -1   3   4    17685.89    17101.64    125.88 o 
   0   3   4     3033.01     3107.47     36.36 o 
   1   3   4    12552.54    12412.87    137.57 o 
   2   3   4     2822.97     2980.16     38.82 o 
   3   3   4     9343.51     9362.20     93.78 o 
   4   3   4     1377.08     1586.90     35.38 o 
   5   3   4    11199.16    10981.25    105.30 o 
   6   3   4     3300.54     3261.81     77.57 o 
   7   3   4    11726.98    11736.46    155.46 o 
   8   3   4      184.55      151.55     19.64 o 
   9   3   4     6332.64     6178.20    105.99 o 
  10   3   4      103.77       99.60     15.60 o 
  11   3   4     7225.29     7259.66    127.08 o 
  12   3   4      690.48      682.28     41.69 o 
  13   3   4     4335.60     4303.17    121.14 o 
  14   3   4      292.81      319.43     36.73 o 
  15   3   4     2186.22     2235.58     96.14 o 
  16   3   4      756.96      734.67     67.67 o 
  17   3   4     1977.88     1764.51    188.66 o 
 -16   4   4     1225.10     1245.78    116.28 o 
 -15   4   4        2.49      -29.23     29.23 o 
 -14   4   4     2535.19     2511.62    113.86 o 
 -13   4   4       28.30       22.18     22.46 o 
 -12   4   4     2825.20     2851.12     97.19 o 
 -11   4   4       85.66       64.18     23.46 o 
 -10   4   4     4784.80     4863.66     97.28 o 
  -9   4   4      187.42      152.16     29.99 o 
  -8   4   4     3139.61     3118.81     81.23 o 
  -7   4   4      296.86      240.45     24.45 o 
  -6   4   4     9424.79     9544.89    118.07 o 
  -5   4   4       35.44       41.49      9.53 o 
  -4   4   4     4655.34     3974.71    235.53 o 
  -3   4   4      425.06      451.84     34.66 o 
  -2   4   4    13815.47    13827.75    177.33 o 
  -1   4   4      203.77      248.61     21.02 o 
   0   4   4     5801.24     5552.31     73.38 o 
   1   4   4     2750.35     2898.29     52.46 o 
   2   4   4     8863.55     8624.36    102.58 o 
   3   4   4      861.44      890.33     42.70 o 
   4   4   4    13282.12    13359.41    189.66 o 
   5   4   4      661.24      588.04     41.54 o 
   6   4   4     8314.43     7846.65    190.88 o 
   7   4   4      579.64      599.58     37.50 o 
   8   4   4     7214.28     7105.57    131.51 o 
   9   4   4      444.37      400.24     30.96 o 
  10   4   4     4157.85     4102.25    104.90 o 
  11   4   4        3.09       20.22     16.05 o 
  12   4   4     4786.06     4750.77    109.18 o 
  13   4   4       62.51       47.10     19.78 o 
  14   4   4     2676.61     2771.48    103.58 o 
  15   4   4      274.64      234.26     35.15 o 
  16   4   4     4980.04     4933.31    210.40 o 
 -16   5   4        8.11       44.51     40.24 o 
 -15   5   4     2156.72     2063.35    145.76 o 
 -14   5   4       32.66       27.71     36.11 o 
 -13   5   4     3183.81     3035.64    131.77 o 
 -12   5   4       55.12       17.83     24.71 o 
 -11   5   4     3999.93     3996.47    119.76 o 
 -10   5   4        0.49       10.34     17.56 o 
  -9   5   4     5733.27     5669.56    117.27 o 
  -8   5   4      103.24       44.96     26.85 o 
  -7   5   4     1895.50     1832.60     63.86 o 
  -6   5   4       28.66       26.82     10.37 o 
  -5   5   4     5062.37     4844.58    109.40 o 
  -4   5   4       50.45       30.69     14.75 o 
  -3   5   4     6529.19     6379.87    325.90 o 
  -2   5   4     2482.47     2346.04     79.91 o 
  -1   5   4     7103.00     7073.89    113.47 o 
   0   5   4       20.68       12.63      7.30 o 
   1   5   4    10147.72     9268.43    270.73 o 
   2   5   4     1773.14     1798.72     45.00 o 
   3   5   4    10061.16    10038.82    126.69 o 
   4   5   4      579.88      587.41     39.90 o 
   5   5   4     8396.91     8531.27    130.87 o 
   6   5   4      109.29       86.40     18.00 o 
   7   5   4     5950.63     5872.00    131.14 o 
   8   5   4        3.82       29.30     22.26 o 
   9   5   4     6839.81     6855.84    123.32 o 
  10   5   4      403.83      416.59     34.11 o 
  11   5   4     5631.97     5605.25    130.34 o 
  12   5   4       23.72       12.34     17.96 o 
  13   5   4     4151.19     4112.94    122.16 o 
  14   5   4       18.81      -14.19     23.38 o 
  15   5   4     3975.82     3894.91    151.70 o 
  16   5   4        0.60       -7.58     53.24 o 
 -15   6   4       23.89       26.43     40.60 o 
 -14   6   4     3148.95     3146.94    184.85 o 
 -13   6   4       14.49       -3.16     33.18 o 
 -12   6   4     4672.77     4633.88    161.75 o 
 -11   6   4      109.02       70.17     27.34 o 
 -10   6   4     6452.88     6641.62    179.82 o 
  -9   6   4      173.68      135.57     28.05 o 
  -8   6   4     8086.39     8058.67    216.78 o 
  -7   6   4        8.36        4.53     26.55 o 
  -6   6   4    11245.41    11155.44    188.90 o 
  -5   6   4      450.97      430.91     31.90 o 
  -4   6   4     8682.01     8766.35    472.29 o 
  -3   6   4      278.37      264.33     30.64 o 
  -2   6   4    13943.65    13641.17    204.52 o 
  -1   6   4      184.73      192.70     20.89 o 
   0   6   4    11747.57    11637.45    123.89 o 
   1   6   4      423.20      343.64     15.36 o 
   2   6   4     9295.91     9318.96    105.90 o 
   3   6   4      336.81      335.79     25.48 o 
   4   6   4     7120.02     7139.71    140.11 o 
   5   6   4       57.93       33.93     14.24 o 
   6   6   4     4037.91     4015.04    107.25 o 
   7   6   4        7.58        8.65     15.70 o 
   8   6   4     3687.17     3779.99    115.32 o 
   9   6   4       47.11      108.11     30.42 o 
  10   6   4     5748.62     5693.82    121.48 o 
  11   6   4      144.84      158.40     24.83 o 
  12   6   4     3383.75     3257.80    106.06 o 
  13   6   4        0.94       19.71     20.67 o 
  14   6   4     2698.63     2611.49    121.94 o 
  15   6   4        3.03      -10.01     32.88 o 
 -15   7   4     3679.97     4104.61    307.85 o 
 -14   7   4      136.57      212.91     46.20 o 
 -13   7   4     3629.63     3878.74    167.57 o 
 -12   7   4       11.97       10.81     30.20 o 
 -11   7   4     4447.84     4593.41    161.07 o 
 -10   7   4       48.22       87.48     28.50 o 
  -9   7   4     4578.26     4554.82    227.78 o 
  -8   7   4       95.73       76.45     42.02 o 
  -7   7   4     7323.76     7208.71    207.51 o 
  -6   7   4       46.29       60.82     28.97 o 
  -5   7   4     9725.37     9700.50    167.24 o 
  -4   7   4       68.05       90.08     32.26 o 
  -3   7   4     9642.89     9654.56    356.43 o 
  -2   7   4      930.22      824.30    108.43 o 
  -1   7   4     6119.11     6261.63    124.97 o 
   0   7   4      264.37      256.12     37.32 o 
   1   7   4     7812.52     7637.59    141.30 o 
   2   7   4     1107.20     1074.81     55.40 o 
   3   7   4     9315.87     9461.54    195.65 o 
   4   7   4        6.20       11.94     13.26 o 
   5   7   4     4255.18     4306.74    120.34 o 
   6   7   4      759.20      781.64     50.16 o 
   7   7   4     9282.26     9468.92    198.36 o 
   8   7   4       33.90        7.92     28.23 o 
   9   7   4     4080.44     4092.75    111.29 o 
  10   7   4       57.90       61.64     19.31 o 
  11   7   4     2522.99     2454.73     85.42 o 
  12   7   4      188.14      262.19     38.83 o 
  13   7   4     2978.39     3071.61    130.73 o 
  14   7   4      234.76      168.31     40.05 o 
 -13   8   4       70.74       65.23     35.39 o 
 -12   8   4     2430.05     2455.36    127.18 o 
 -11   8   4       17.41       38.37     28.77 o 
 -10   8   4     2668.95     2660.35    124.02 o 
  -9   8   4        1.12      -21.35     33.09 o 
  -8   8   4     3027.74     2902.76    142.96 o 
  -7   8   4       77.01      -13.02     56.48 o 
  -6   8   4     3755.44     3728.01    150.38 o 
  -5   8   4      119.75      150.57     36.41 o 
  -4   8   4     4244.15     3999.80    149.16 o 
  -3   8   4        0.08       65.10     40.25 o 
  -2   8   4     2186.51     2321.19     94.88 o 
  -1   8   4       97.55       87.19     18.46 o 
   0   8   4     5767.21     5701.07    128.92 o 
   1   8   4      484.44      457.11     39.48 o 
   2   8   4     4633.14     4772.79    140.56 o 
   3   8   4      186.21      184.09     32.57 o 
   4   8   4     5360.06     5323.63    163.94 o 
   5   8   4      328.86      301.06     44.50 o 
   6   8   4     5395.08     5635.79    274.93 o 
   7   8   4      683.31      713.37     77.45 o 
   8   8   4     5547.67     5276.65    203.58 o 
   9   8   4       43.67       42.98     36.41 o 
  10   8   4     3930.38     3836.68    181.43 o 
  11   8   4      478.11      447.25     60.65 o 
  12   8   4     2331.98     2341.94    107.29 o 
  13   8   4      146.03       89.01     37.39 o 
 -12   9   4       74.95       44.62     38.78 o 
 -11   9   4     1380.40     1324.79     94.77 o 
 -10   9   4        2.37      -29.29     31.70 o 
  -9   9   4     1764.55     1618.69    114.01 o 
  -8   9   4       75.87       58.71     34.58 o 
  -7   9   4     2355.12     2184.62    134.65 o 
  -6   9   4       33.54       23.07     30.14 o 
  -5   9   4     2928.67     2787.68    133.53 o 
  -4   9   4      189.44      223.64     85.73 o 
  -3   9   4     2668.20     2586.87    125.52 o 
  -2   9   4       30.52       42.43     35.01 o 
  -1   9   4     3612.98     3411.06    143.23 o 
   0   9   4      465.87      435.07     54.50 o 
   1   9   4     3475.11     3546.92    110.49 o 
   2   9   4        1.47       -6.50     27.59 o 
   3   9   4     4655.64     4784.95    158.16 o 
   4   9   4      376.30      397.81     52.57 o 
   5   9   4     1761.51     1897.93    106.37 o 
   6   9   4        2.96       32.63     26.69 o 
   7   9   4     3251.85     3485.59    134.84 o 
   8   9   4       21.45       85.01     43.97 o 
   9   9   4     2815.39     2885.41    164.43 o 
  10   9   4        6.99       18.60     83.34 o 
  11   9   4     2274.12     2275.08    148.90 o 
  -9  10   4      118.53      156.67     77.58 o 
  -8  10   4     1518.88     1458.70    166.26 o 
  -7  10   4       97.01      220.41     74.15 o 
  -6  10   4     2728.46     2811.00    220.49 o 
  -5  10   4      169.35      217.70     72.95 o 
  -4  10   4     3022.58     2994.53    213.00 o 
  -3  10   4      341.57      391.21     85.47 o 
  -2  10   4     2619.04     2656.04    197.53 o 
  -1  10   4      273.00      259.73     61.57 o 
   0  10   4     2739.24     3010.98    144.46 o 
   1  10   4      150.77      105.88     65.83 o 
   2  10   4     2938.32     3015.10    228.88 o 
   3  10   4      153.76      156.05     52.91 o 
   4  10   4     2881.26     2888.19    135.79 o 
   5  10   4       63.04       67.49     29.89 o 
   6  10   4     1999.76     2056.19    107.28 o 
   7  10   4       94.92      108.96     58.31 o 
   8  10   4     2176.19     2224.37    117.40 o 
   9  10   4       22.87       40.42     32.06 o 
  10  10   4     2518.57     2558.09    210.72 o 
  -6  11   4       25.15       57.86     55.75 o 
  -5  11   4     3304.64     3199.45    245.54 o 
  -4  11   4       17.71       76.08     58.04 o 
  -3  11   4     3526.29     3478.37    240.86 o 
  -2  11   4       83.57      181.64     70.93 o 
  -1  11   4     3267.19     3463.29    238.23 o 
   0  11   4       66.49       71.68     36.87 o 
   1  11   4     3022.13     3153.41    160.10 o 
   2  11   4        3.88      -48.92     48.92 o 
   3  11   4     3066.58     3363.46    227.87 o 
   4  11   4      179.93       94.30     50.43 o 
   5  11   4     1320.66     1219.04    147.77 o 
   6  11   4        1.42       77.31     43.23 o 
   7  11   4     1193.08     1273.08    149.86 o 
 -17   0   5     2147.09     2164.65    206.67 o 
 -15   0   5     2336.19     2300.48    195.32 o 
 -13   0   5     2556.22     2465.95    186.57 o 
 -11   0   5     1503.59     1484.53    129.35 o 
  -9   0   5    10486.15    10097.48    306.33 o 
  -7   0   5     1347.49     1211.63     94.75 o 
  -5   0   5     6549.94     6362.30    196.08 o 
  -3   0   5    11026.41     9681.44    407.83 o 
  -1   0   5     8127.42     8208.44    139.09 o 
   1   0   5    12749.97    13141.93    285.37 o 
   3   0   5    38987.27    40332.07   1183.52 o 
   5   0   5    16650.16    16875.37    189.04 o 
   7   0   5    11434.67    11401.75    280.19 o 
   9   0   5     4902.04     4663.42    123.43 o 
  11   0   5     5728.73     5852.37    187.31 o 
  13   0   5     3176.65     3144.24    202.34 o 
  15   0   5     5281.41     5412.67    290.88 o 
 -18   1   5     2215.28     2179.47    209.90 o 
 -17   1   5       49.49       21.20     37.83 o 
 -16   1   5     3840.66     3789.38    184.37 o 
 -15   1   5      162.97      126.66     33.01 o 
 -14   1   5     3023.48     2926.30    148.40 o 
 -13   1   5        7.19       -5.35     43.81 o 
 -12   1   5     8051.76     8087.69    223.49 o 
 -11   1   5       55.37       45.81     24.97 o 
 -10   1   5    10373.73    10176.13    225.86 o 
  -9   1   5      532.01      471.46     46.75 o 
  -8   1   5    10639.86     9987.90    139.37 o 
  -7   1   5      443.77      462.40     24.48 o 
  -6   1   5    13941.47    13153.75    142.20 o 
  -5   1   5      923.20     1060.80     33.35 o 
  -4   1   5    15997.29    14048.59   1227.82 o 
  -3   1   5     1351.39     1414.10     39.01 o 
  -2   1   5    21386.07    20883.11    170.35 o 
  -1   1   5     1005.66      984.61     27.51 o 
   0   1   5    10531.02    10712.88    114.09 o 
   1   1   5      273.66      282.65      9.00 o 
   2   1   5    10562.09    10746.24     97.02 o 
   3   1   5     1864.98     1883.86     31.85 o 
   4   1   5    12629.27    12775.87    163.65 o 
   5   1   5      255.84      238.12     19.30 o 
   6   1   5     7254.42     7060.28     92.63 o 
   7   1   5     1672.21     1647.00     47.45 o 
   8   1   5    10738.62    10778.48    139.64 o 
   9   1   5       45.06       43.07     13.76 o 
  10   1   5     7098.89     6988.03    135.37 o 
  11   1   5      275.50      261.27     28.86 o 
  12   1   5     6838.22     7014.63    171.47 o 
  13   1   5       80.29       82.84     24.91 o 
  14   1   5     4791.65     4624.73    151.93 o 
  15   1   5      431.05      426.84     51.72 o 
  16   1   5     3213.88     3144.35    163.56 o 
 -18   2   5       78.06       45.27     52.10 o 
 -17   2   5     2934.50     3015.70    240.31 o 
 -16   2   5        8.89       -0.12     33.52 o 
 -15   2   5     6864.57     6681.24    232.53 o 
 -14   2   5       42.99       16.68     56.29 o 
 -13   2   5     4413.03     4284.35    171.11 o 
 -12   2   5       20.06       15.43     25.32 o 
 -11   2   5     9134.71     9128.87    439.12 o 
 -10   2   5      423.14      332.13     48.74 o 
  -9   2   5    10938.78    10759.64    164.55 o 
  -8   2   5      208.26      192.38     17.19 o 
  -7   2   5    13703.48    13388.49    235.28 o 
  -6   2   5       66.53       54.71     11.65 o 
  -5   2   5    17468.48    16296.84    223.35 o 
  -4   2   5        2.80       45.37     22.83 o 
  -3   2   5    32459.39    33299.21    270.45 o 
  -2   2   5     1216.21     1268.11     42.03 o 
  -1   2   5    29971.12    29209.47    211.71 o 
   0   2   5      249.77      232.92      9.26 o 
   1   2   5    22545.26    22697.65     91.06 o 
   2   2   5      396.97      473.23     14.12 o 
   3   2   5    22257.66    22546.34    124.48 o 
   4   2   5      245.61      281.07     16.29 o 
   5   2   5    15720.00    15508.71    133.96 o 
   6   2   5      527.72      642.29     37.25 o 
   7   2   5    14080.78    14170.49    208.21 o 
   8   2   5      813.07      843.92     43.74 o 
   9   2   5     7432.17     7357.83    132.90 o 
  10   2   5       11.41       30.70     15.13 o 
  11   2   5    10003.53    10088.77    170.99 o 
  12   2   5        3.30        0.13     16.78 o 
  13   2   5     4299.75     4200.87    139.73 o 
  14   2   5       25.91       28.52     26.48 o 
  15   2   5     2345.48     2323.55    113.61 o 
  16   2   5        5.78        0.97     31.92 o 
  17   2   5     2008.74     1880.89    190.03 o 
 -17   3   5        0.38      -49.73     49.73 o 
 -16   3   5     3084.89     3051.58    137.18 o 
 -15   3   5        5.12       -1.19     41.12 o 
 -14   3   5     5359.49     5322.41    165.97 o 
 -13   3   5      130.48       91.93     32.02 o 
 -12   3   5     3793.52     3967.54    156.25 o 
 -11   3   5        0.59        2.51     19.77 o 
 -10   3   5     9836.23    10001.23    197.51 o 
  -9   3   5        0.52       -1.38     11.26 o 
  -8   3   5     5869.67     5797.35    160.12 o 
  -7   3   5       48.16       35.62     13.02 o 
  -6   3   5    17891.41    17759.16    227.70 o 
  -5   3   5      209.34      250.17     22.00 o 
  -4   3   5     6635.93     6222.71    114.41 o 
  -3   3   5       38.48       38.10     12.89 o 
  -2   3   5    24748.23    24756.10    230.35 o 
  -1   3   5     1611.15     1658.78     37.45 o 
   0   3   5     8914.13     8977.29    128.01 o 
   1   3   5      721.15      752.25     20.45 o 
   2   3   5    10437.83    10265.28     90.17 o 
   3   3   5      701.77      666.63     20.09 o 
   4   3   5    11447.24    11843.48    208.48 o 
   5   3   5     1086.71     1133.15     33.97 o 
   6   3   5    11162.97    10833.74    111.85 o 
   7   3   5      645.81      613.53     41.02 o 
   8   3   5     5943.52     5960.58    113.45 o 
   9   3   5     1008.87      967.25     48.85 o 
  10   3   5     4902.51     5126.58    103.15 o 
  11   3   5      261.71      267.58     26.64 o 
  12   3   5     7027.12     6969.29    132.72 o 
  13   3   5      712.21      771.10     47.61 o 
  14   3   5     4021.29     4134.39    125.34 o 
  15   3   5      396.64      388.95     43.08 o 
  16   3   5     2690.29     2712.42    110.41 o 
  17   3   5       84.57       68.83     50.30 o 
 -16   4   5       50.79       53.30     47.12 o 
 -15   4   5     1780.86     1597.09    126.84 o 
 -14   4   5       76.55       77.60     29.67 o 
 -13   4   5     2310.77     2250.36    104.96 o 
 -12   4   5        3.48       -2.33     19.47 o 
 -11   4   5     3087.30     2975.01     95.30 o 
 -10   4   5      331.50      253.27     27.59 o 
  -9   4   5     3915.57     3932.61    125.49 o 
  -8   4   5      294.76      294.84     27.42 o 
  -7   4   5     2701.90     2623.60     69.21 o 
  -6   4   5      198.60      182.61     32.49 o 
  -5   4   5     3475.30     3382.67     70.64 o 
  -4   4   5      526.87      529.30     24.51 o 
  -3   4   5     5545.64     5469.21    121.39 o 
  -2   4   5      578.89      438.57     34.44 o 
  -1   4   5     6037.59     5758.33     70.06 o 
   0   4   5       31.40       53.52      6.80 o 
   1   4   5     6988.20     6831.65     98.40 o 
   2   4   5        7.58        3.64      7.46 o 
   3   4   5     5282.37     5251.78     82.78 o 
   4   4   5       17.35       23.66      9.77 o 
   5   4   5     6846.03     6845.53    125.41 o 
   6   4   5      339.58      358.67     20.18 o 
   7   4   5     6440.88     6375.41     87.05 o 
   8   4   5      706.18      638.19     30.86 o 
   9   4   5     4100.46     4193.95    102.13 o 
  10   4   5       11.61        0.03     16.08 o 
  11   4   5     4578.78     4396.98    140.34 o 
  12   4   5      113.53      116.91     26.06 o 
  13   4   5     3118.55     3205.27    106.84 o 
  14   4   5       42.74       47.49     32.39 o 
  15   4   5     3308.77     3361.75    139.88 o 
  16   4   5      186.43      145.91     35.34 o 
 -15   5   5       29.59       13.77     37.89 o 
 -14   5   5     2098.27     1995.63    150.22 o 
 -13   5   5       33.28       27.16     25.71 o 
 -12   5   5     2414.43     2344.28    111.92 o 
 -11   5   5       29.52        6.40     26.43 o 
 -10   5   5     3249.50     3172.11    121.36 o 
  -9   5   5        6.48       12.50     23.29 o 
  -8   5   5     4925.51     4818.36    148.72 o 
  -7   5   5       15.86       12.57     13.39 o 
  -6   5   5     3574.50     3347.22    105.55 o 
  -5   5   5        9.24        8.88      6.61 o 
  -4   5   5     6278.89     6161.55    142.79 o 
  -3   5   5      360.92      343.90     34.47 o 
  -2   5   5     6409.65     6317.32    134.88 o 
  -1   5   5      202.39      192.92     15.90 o 
   0   5   5     4154.69     4038.09     68.97 o 
   1   5   5      896.50      849.01     23.12 o 
   2   5   5    10949.03    11170.95    112.49 o 
   3   5   5      760.19      787.88     37.34 o 
   4   5   5     8343.36     8709.11    119.02 o 
   5   5   5       69.06       68.41     15.72 o 
   6   5   5     5486.74     5464.28    120.68 o 
   7   5   5       12.47       14.12     15.79 o 
   8   5   5     5305.48     5185.63    123.97 o 
   9   5   5      476.10      460.16     38.77 o 
  10   5   5     4531.23     4597.29    107.21 o 
  11   5   5      362.87      303.34     33.38 o 
  12   5   5     2625.17     2499.78     92.93 o 
  13   5   5      459.10      414.44     43.04 o 
  14   5   5     2696.79     2537.49    101.32 o 
  15   5   5       15.99       40.79     30.61 o 
  16   5   5     2656.58     2305.66    206.67 o 
 -15   6   5     2504.46     2462.36    162.39 o 
 -14   6   5      165.48       96.44     33.49 o 
 -13   6   5     4230.25     4130.48    159.18 o 
 -12   6   5       70.89       54.82     36.78 o 
 -11   6   5     6893.93     6987.20    262.98 o 
 -10   6   5        4.89      -14.16     40.87 o 
  -9   6   5     7501.35     7204.07    290.57 o 
  -8   6   5       76.27       67.03     28.33 o 
  -7   6   5    10354.26    10429.02    186.83 o 
  -6   6   5     1494.50     1472.10     69.18 o 
  -5   6   5    13955.98    13705.70    173.52 o 
  -4   6   5      287.39      289.64     35.25 o 
  -3   6   5     9235.49     9005.74    268.75 o 
  -2   6   5      133.55      114.78     21.35 o 
  -1   6   5    10847.60    10928.13    157.00 o 
   0   6   5       13.17        2.01     11.47 o 
   1   6   5     7796.48     7642.68    132.05 o 
   2   6   5      328.80      269.21     19.74 o 
   3   6   5    11365.97    11578.70    144.72 o 
   4   6   5       94.41       95.50     16.00 o 
   5   6   5     5990.18     5980.67    204.13 o 
   6   6   5      126.95      132.59     23.86 o 
   7   6   5     8274.14     8379.27    139.34 o 
   8   6   5       44.38       72.39     22.20 o 
   9   6   5     5277.02     5210.96    127.88 o 
  10   6   5       88.32       78.82     21.77 o 
  11   6   5     4654.11     4618.89    114.75 o 
  12   6   5       63.74       34.65     22.27 o 
  13   6   5     3871.60     3721.17    119.57 o 
  14   6   5        0.85       27.80     26.72 o 
  15   6   5     2680.43     2576.51    127.72 o 
 -15   7   5        0.73       93.70     78.61 o 
 -14   7   5     4130.52     4450.06    176.03 o 
 -13   7   5      195.29      262.21     50.59 o 
 -12   7   5     4481.78     4771.09    170.79 o 
 -11   7   5       11.53       10.30     33.13 o 
 -10   7   5     4985.43     5130.31    166.70 o 
  -9   7   5        4.40      -73.48     73.48 o 
  -8   7   5     6132.02     5958.90    279.56 o 
  -7   7   5      235.53      232.05     50.90 o 
  -6   7   5     7317.09     7295.66    156.71 o 
  -5   7   5       78.76       72.36     26.08 o 
  -4   7   5     8650.71     8812.20    187.80 o 
  -3   7   5      779.37      755.29     55.53 o 
  -2   7   5    10050.50     9891.40    191.80 o 
  -1   7   5     1045.13     1042.48     53.24 o 
   0   7   5    14497.06    14041.26    191.31 o 
   1   7   5      804.85      758.41     55.77 o 
   2   7   5     7869.81     7910.61    148.56 o 
   3   7   5       15.30       20.02     25.65 o 
   4   7   5     7485.98     7415.15    181.58 o 
   5   7   5      377.52      349.22     29.36 o 
   6   7   5     7168.35     7353.26    213.33 o 
   7   7   5        8.66        9.60     16.29 o 
   8   7   5     6747.35     6692.17    157.62 o 
   9   7   5       19.59       20.93     21.85 o 
  10   7   5     4435.11     4401.23    100.53 o 
  11   7   5      241.52      241.72     30.88 o 
  12   7   5     3679.00     3719.27    117.45 o 
  13   7   5      118.74      103.07     31.95 o 
  14   7   5     1896.56     1751.08    104.04 o 
 -14   8   5        2.19       39.32     59.95 o 
 -13   8   5     2297.77     2199.88    156.80 o 
 -12   8   5        2.09       35.80     34.57 o 
 -11   8   5     2044.65     2070.31    116.32 o 
 -10   8   5       67.39       62.68     31.30 o 
  -9   8   5     1631.06     1567.61    137.41 o 
  -8   8   5        2.99        6.19     48.33 o 
  -7   8   5     4331.66     4121.18    168.85 o 
  -6   8   5       70.47       65.08     33.32 o 
  -5   8   5     3545.39     3341.91    143.73 o 
  -4   8   5       57.11       96.75     60.69 o 
  -3   8   5     2090.20     2223.61    237.12 o 
  -2   8   5      119.13      115.97     26.74 o 
  -1   8   5     5601.07     5574.12    129.32 o 
   0   8   5        6.87      -16.25     16.25 o 
   1   8   5     4887.37     5042.58    124.89 o 
   2   8   5      436.60      367.39     35.59 o 
   3   8   5     3619.13     3559.59    131.34 o 
   4   8   5      119.19      144.92     34.61 o 
   5   8   5     3963.71     4161.55    132.44 o 
   6   8   5     1120.12     1049.83     69.78 o 
   7   8   5     4087.88     3982.79    136.77 o 
   8   8   5      596.67      624.23    186.88 o 
   9   8   5     2796.34     2818.04    153.71 o 
  10   8   5      530.18      575.80     62.96 o 
  11   8   5     3047.93     3113.19    143.82 o 
  12   8   5      152.57      102.19     52.14 o 
  13   8   5     2653.28     2390.82    120.77 o 
 -12   9   5      879.94      845.72    147.82 o 
 -11   9   5        0.63      -36.89     36.89 o 
 -10   9   5     1346.78     1456.37    152.19 o 
  -9   9   5       29.88      -15.78     72.43 o 
  -8   9   5     1270.59     1113.84    162.22 o 
  -7   9   5      125.60       78.13     75.20 o 
  -6   9   5     2576.29     2520.60    214.52 o 
  -5   9   5       15.18       22.48     32.38 o 
  -4   9   5     1956.99     1858.18    110.93 o 
  -3   9   5       40.74      137.74    174.16 o 
  -2   9   5     1964.82     1839.80    155.78 o 
  -1   9   5        7.09      -42.68     45.52 o 
   0   9   5     2201.58     2248.25     97.23 o 
   1   9   5        7.69       18.49     18.93 o 
   2   9   5     3267.76     3302.94    109.73 o 
   3   9   5       61.10       82.32     27.36 o 
   4   9   5     1907.01     1843.19    103.17 o 
   5   9   5        0.42       13.98     23.55 o 
   6   9   5     2869.31     2956.55    121.60 o 
   7   9   5        2.68      -24.19     24.19 o 
   8   9   5     2051.78     2120.09    108.73 o 
   9   9   5       11.54       38.33     27.42 o 
  10   9   5     2255.01     2168.03    116.30 o 
  11   9   5       68.85       83.41     43.70 o 
  -9  10   5     1974.05     2410.50    220.83 o 
  -8  10   5       14.50      162.98     70.25 o 
  -7  10   5     3128.20     3197.60    236.87 o 
  -6  10   5       65.19      146.81     71.30 o 
  -5  10   5     2811.36     2949.17    219.02 o 
  -4  10   5       22.44       60.21     57.69 o 
  -3  10   5     3365.12     3188.53    222.14 o 
  -2  10   5      120.58       80.74     56.62 o 
  -1  10   5     2617.97     2740.63    201.22 o 
   0  10   5      138.76      149.71     41.74 o 
   1  10   5     2788.40     2881.98    156.58 o 
   2  10   5       19.93        5.15     30.54 o 
   3  10   5     3503.77     3825.83    228.03 o 
   4  10   5      166.11       91.92     46.87 o 
   5  10   5     1683.86     1746.51     96.55 o 
   6  10   5        0.50      -33.78     33.78 o 
   7  10   5     2457.82     2525.41    120.62 o 
   8  10   5        9.11      -36.82     36.82 o 
   9  10   5     2785.81     2809.52    153.79 o 
  -6  11   5     3719.57     4185.65    277.81 o 
  -5  11   5        3.37       47.47     52.27 o 
  -4  11   5     2814.59     3160.81    236.96 o 
  -3  11   5       56.34       66.09     51.02 o 
  -2  11   5     2510.43     2762.93    216.32 o 
  -1  11   5       42.17      -18.39     56.43 o 
   0  11   5     3047.05     3012.57    223.82 o 
   1  11   5       16.45       30.92     33.87 o 
   2  11   5     3767.79     3964.20    250.67 o 
   3  11   5       78.42       65.86     47.21 o 
   4  11   5     2419.15     2454.96    201.14 o 
   5  11   5       19.50       53.31     39.69 o 
   6  11   5     2337.59     2213.50    193.94 o 
 -16   0   6     3286.31     3284.50    243.59 o 
 -14   0   6     1415.40     1328.53    145.45 o 
 -12   0   6     5288.14     5056.80    253.26 o 
 -10   0   6     1120.05     1107.26    111.30 o 
  -8   0   6     3285.13     3088.21    163.71 o 
  -6   0   6     2979.61     2964.08    143.76 o 
  -4   0   6    12622.61    11472.98    595.18 o 
  -2   0   6     5148.58     5285.19    147.21 o 
   0   0   6     5535.12     5476.72    107.48 o 
   2   0   6     3850.31     3748.06     94.93 o 
   4   0   6    13024.24    13296.12    160.72 o 
   6   0   6     8036.30     7964.43    142.80 o 
   8   0   6     2082.75     2208.63     84.21 o 
  10   0   6     5071.40     4978.77    137.37 o 
  12   0   6     3066.28     2910.48    141.95 o 
  14   0   6     2492.68     2424.53    187.88 o 
  16   0   6     3550.71     3757.27    252.73 o 
 -17   1   6     2152.18     2178.16    144.80 o 
 -16   1   6      262.19      206.81     46.27 o 
 -15   1   6     3427.87     3569.03    170.87 o 
 -14   1   6      109.65       55.59     31.79 o 
 -13   1   6     3503.59     3464.59    155.30 o 
 -12   1   6       91.90       89.87     30.65 o 
 -11   1   6     6283.77     6095.80    187.87 o 
 -10   1   6      271.28       81.45    103.37 o 
  -9   1   6    12142.15    11583.07    234.34 o 
  -8   1   6      733.91      619.42     54.28 o 
  -7   1   6     5525.47     5381.74    142.98 o 
  -6   1   6       15.91       38.44     12.25 o 
  -5   1   6    13645.71    13874.40    381.98 o 
  -4   1   6       60.13       51.24     17.64 o 
  -3   1   6    18177.69    17794.61    246.74 o 
  -2   1   6      455.66      493.56     22.56 o 
  -1   1   6     9839.51     9801.42     89.34 o 
   0   1   6       39.75       54.11      4.87 o 
   1   1   6     8090.94     8148.05    190.58 o 
   2   1   6      124.66      110.18      7.09 o 
   3   1   6    18037.48    18331.78    143.48 o 
   4   1   6     3027.47     3318.34     55.94 o 
   5   1   6     5610.84     5454.21     84.35 o 
   6   1   6       85.37       87.06     14.33 o 
   7   1   6    13123.02    12828.25    136.30 o 
   8   1   6      569.89      580.34     31.43 o 
   9   1   6     3106.88     3179.19     81.90 o 
  10   1   6      327.88      323.69     31.18 o 
  11   1   6     8471.19     8564.03    159.97 o 
  12   1   6      695.48      702.31     56.33 o 
  13   1   6     4078.72     3962.43    136.57 o 
  14   1   6       89.21       98.34     31.75 o 
  15   1   6     2914.68     3001.54    129.53 o 
  16   1   6       99.83      159.92     46.95 o 
 -18   2   6     2714.85     2471.86    218.57 o 
 -17   2   6        1.69      -17.19     56.94 o 
 -16   2   6     3385.52     3427.82    175.82 o 
 -15   2   6       29.82        3.05     46.37 o 
 -14   2   6     4673.19     4687.94    187.89 o 
 -13   2   6       53.79      139.57     37.33 o 
 -12   2   6     7856.85     7748.34    221.51 o 
 -11   2   6      869.18      787.92     69.90 o 
 -10   2   6    13485.90    13605.45    264.76 o 
  -9   2   6      362.74      332.77     32.40 o 
  -8   2   6    10039.44     9708.07    193.20 o 
  -7   2   6       31.37       13.39     10.61 o 
  -6   2   6    26503.02    26192.00    428.60 o 
  -5   2   6      317.37      407.30     30.06 o 
  -4   2   6     5759.28     5185.94     93.80 o 
  -3   2   6      122.88      110.03     18.86 o 
  -2   2   6    37528.25    36889.82    205.62 o 
  -1   2   6       54.80       74.05      7.41 o 
   0   2   6    22409.81    22633.69    186.00 o 
   1   2   6     1039.15     1067.00     20.88 o 
   2   2   6    12141.42    12244.10     86.91 o 
   3   2   6     3677.53     3762.33     50.18 o 
   4   2   6    28350.78    28910.91    171.93 o 
   5   2   6      941.73     1007.61     32.49 o 
   6   2   6    16235.52    16227.89    151.20 o 
   7   2   6       23.75       17.57     14.21 o 
   8   2   6    10956.06    10986.31    153.94 o 
   9   2   6       63.12       76.38     18.75 o 
  10   2   6    12045.71    11754.50    181.52 o 
  11   2   6       26.28       16.46     16.09 o 
  12   2   6     7193.14     7211.71    154.65 o 
  13   2   6       13.82       13.87     25.87 o 
  14   2   6     5118.49     5145.12    164.49 o 
  15   2   6        0.12      -20.31     27.47 o 
  16   2   6     2216.32     2231.97    101.27 o 
  17   2   6      233.13      257.28     85.03 o 
 -16   3   6       60.48       63.46     31.35 o 
 -15   3   6     4650.49     4605.38    162.48 o 
 -14   3   6       98.59       62.28     30.64 o 
 -13   3   6     3918.82     3862.47    136.27 o 
 -12   3   6      180.10      141.68     27.59 o 
 -11   3   6     7225.26     7261.42    199.79 o 
 -10   3   6     1596.15     1466.64     63.39 o 
  -9   3   6     6432.62     6292.58    138.01 o 
  -8   3   6      112.20      112.88     18.46 o 
  -7   3   6    13624.13    13455.85    162.47 o 
  -6   3   6      270.11      272.40     22.87 o 
  -5   3   6     8854.15     8570.83    125.74 o 
  -4   3   6       20.49        8.19      8.82 o 
  -3   3   6    25039.54    25135.45    255.15 o 
  -2   3   6     2766.84     2887.38     83.03 o 
  -1   3   6    15844.88    15301.91    183.34 o 
   0   3   6        2.96        7.40      9.91 o 
   1   3   6    18985.14    18414.16    153.74 o 
   2   3   6     1057.49     1116.01     26.01 o 
   3   3   6    10828.66    10869.58     95.21 o 
   4   3   6       92.39      101.88     11.48 o 
   5   3   6    15906.22    16178.81    130.40 o 
   6   3   6      524.45      565.97     28.40 o 
   7   3   6     7016.50     6977.03    104.36 o 
   8   3   6     1276.25     1257.39     44.13 o 
   9   3   6     7272.72     7288.64    133.84 o 
  10   3   6      185.71      185.14     25.65 o 
  11   3   6     6452.40     6358.30    137.76 o 
  12   3   6      573.87      626.16     47.07 o 
  13   3   6     4652.40     4580.89    128.24 o 
  14   3   6      786.81      895.21     69.04 o 
  15   3   6     2848.28     2838.35    126.72 o 
  16   3   6        8.22      -16.86     65.92 o 
 -16   4   6     2227.22     2280.12    155.43 o 
 -15   4   6        6.45      -42.04     42.04 o 
 -14   4   6     2880.01     2748.70    161.38 o 
 -13   4   6       18.00       12.56     22.39 o 
 -12   4   6     2149.60     2078.27     84.41 o 
 -11   4   6       48.55       29.10     19.11 o 
 -10   4   6     5139.35     5056.44    156.97 o 
  -9   4   6       27.64       17.74     14.98 o 
  -8   4   6     2321.82     2393.93     93.44 o 
  -7   4   6       26.42       13.62     14.62 o 
  -6   4   6     3267.52     3030.07     70.63 o 
  -5   4   6      264.69      288.80     23.04 o 
  -4   4   6     3070.48     3058.90     62.15 o 
  -3   4   6      350.71      337.58     29.87 o 
  -2   4   6     7230.63     7009.91    180.15 o 
  -1   4   6      190.80      200.06     17.70 o 
   0   4   6     3304.44     3328.46     53.65 o 
   1   4   6        9.57        1.70      7.21 o 
   2   4   6    11865.35    11645.94    165.52 o 
   3   4   6      695.86      707.42     27.54 o 
   4   4   6     3538.99     3566.26     55.57 o 
   5   4   6       70.53       85.71     10.09 o 
   6   4   6     5040.74     5041.51     73.93 o 
   7   4   6      467.67      489.55     25.60 o 
   8   4   6     3608.67     3628.93    105.49 o 
   9   4   6      322.16      303.36     29.28 o 
  10   4   6     4676.80     4564.87    112.81 o 
  11   4   6      457.84      461.35     39.68 o 
  12   4   6     4358.84     4331.04    120.50 o 
  13   4   6      411.68      474.57     44.32 o 
  14   4   6     2712.71     2790.25    105.42 o 
  15   4   6      201.99      203.77     37.13 o 
  16   4   6     3299.08     3601.87    285.32 o 
 -15   5   6     1193.28     1239.32    116.19 o 
 -14   5   6       55.18       23.26     34.32 o 
 -13   5   6     2520.30     2420.18    178.71 o 
 -12   5   6        1.21        7.57     26.04 o 
 -11   5   6     2642.38     2625.02    134.61 o 
 -10   5   6        0.58      -31.33     31.33 o 
  -9   5   6     3305.38     3324.27    120.45 o 
  -8   5   6        8.62        9.97     20.37 o 
  -7   5   6     5016.65     4746.47     91.30 o 
  -6   5   6      282.73      229.03     18.84 o 
  -5   5   6     7724.63     7524.16    171.80 o 
  -4   5   6      861.93      868.53     56.80 o 
  -3   5   6     6778.18     6541.84    147.07 o 
  -2   5   6      155.48      147.29     23.02 o 
  -1   5   6     5668.67     5314.92     84.70 o 
   0   5   6        3.75        3.51      5.00 o 
   1   5   6     7583.46     7357.49    112.34 o 
   2   5   6       66.05       46.20     12.25 o 
   3   5   6     5563.27     5525.68     91.05 o 
   4   5   6       34.99       24.02      9.95 o 
   5   5   6     4727.84     4762.89     94.86 o 
   6   5   6       19.24       29.12     12.43 o 
   7   5   6     6195.64     6232.87    124.60 o 
   8   5   6        9.90       26.35     16.93 o 
   9   5   6     2934.73     2986.02     94.21 o 
  10   5   6      424.68      369.43     35.93 o 
  11   5   6     3290.97     3229.30    101.69 o 
  12   5   6      206.91      196.12     29.35 o 
  13   5   6     1363.65     1352.98     72.65 o 
  14   5   6      149.94      105.21     34.70 o 
  15   5   6     3153.93     3305.05    142.35 o 
 -15   6   6      143.43       82.97     62.28 o 
 -14   6   6     3370.43     3554.49    153.63 o 
 -13   6   6      161.79      110.99     35.30 o 
 -12   6   6     4293.45     4476.05    161.68 o 
 -11   6   6       50.29       13.20     30.21 o 
 -10   6   6     6316.74     6289.21    187.10 o 
  -9   6   6      115.28       29.04     63.61 o 
  -8   6   6     7663.14     7532.52    243.86 o 
  -7   6   6       10.67       24.58     18.88 o 
  -6   6   6     9615.42     9586.91    179.29 o 
  -5   6   6        5.68       27.13     16.97 o 
  -4   6   6    11949.87    11907.45    215.66 o 
  -3   6   6      341.47      370.06     39.65 o 
  -2   6   6     6188.55     6226.78    149.02 o 
  -1   6   6      197.63      257.86     34.22 o 
   0   6   6     7874.98     7874.80    134.94 o 
   1   6   6        0.91       -9.83     13.93 o 
   2   6   6     9465.41     9234.99    159.19 o 
   3   6   6      281.26      266.15     22.58 o 
   4   6   6     8153.24     8332.53    123.51 o 
   5   6   6      185.88      152.38     19.44 o 
   6   6   6     8112.27     8299.49    150.55 o 
   7   6   6      182.19      162.02     26.45 o 
   8   6   6    10449.43    10660.23    153.94 o 
   9   6   6      211.05      261.21     33.13 o 
  10   6   6     4629.56     4842.61    115.15 o 
  11   6   6        2.36       31.38     18.66 o 
  12   6   6     4390.43     4560.58    128.31 o 
  13   6   6      140.84      167.14     32.64 o 
  14   6   6     2875.73     2858.39    110.03 o 
 -15   7   6     2046.17     2372.15    237.82 o 
 -14   7   6      313.66      396.48     75.04 o 
 -13   7   6     3435.95     3311.32    149.31 o 
 -12   7   6       95.26      150.01     40.31 o 
 -11   7   6     4623.67     4695.79    164.99 o 
 -10   7   6      110.77      150.20     39.65 o 
  -9   7   6     4694.62     4359.82    181.47 o 
  -8   7   6        9.92       31.35     34.09 o 
  -7   7   6     7266.23     7498.12    148.45 o 
  -6   7   6        1.23       16.44     18.51 o 
  -5   7   6     7808.86     7693.15    195.50 o 
  -4   7   6      128.22      119.94     26.13 o 
  -3   7   6     4819.56     4821.63    244.26 o 
  -2   7   6       93.04      108.75     24.78 o 
  -1   7   6    14877.96    14909.08    472.25 o 
   0   7   6       12.84        7.50     14.59 o 
   1   7   6     5775.32     5798.19    126.96 o 
   2   7   6       94.47       49.59     22.64 o 
   3   7   6    10886.42    11051.30    216.93 o 
   4   7   6      105.36       94.51     21.41 o 
   5   7   6     6501.04     6582.83    156.93 o 
   6   7   6      210.41      223.34     33.69 o 
   7   7   6     5118.05     5176.21    117.68 o 
   8   7   6      102.24      132.76     28.23 o 
   9   7   6     5017.39     5060.47    131.12 o 
  10   7   6      121.68      139.33     25.10 o 
  11   7   6     4143.82     4028.46    101.02 o 
  12   7   6      255.04      249.50     36.19 o 
  13   7   6     3267.78     3204.89    114.52 o 
  14   7   6      284.05      209.34     62.37 o 
 -14   8   6     2396.00     2604.03    245.74 o 
 -13   8   6        1.63      -48.84     48.84 o 
 -12   8   6     1387.99     1420.26    100.84 o 
 -11   8   6       33.80       61.71     33.25 o 
 -10   8   6     1915.84     1934.85    114.90 o 
  -9   8   6       20.70       36.90     32.87 o 
  -8   8   6     2204.14     2187.96    127.65 o 
  -7   8   6        3.97       21.79     28.41 o 
  -6   8   6     1746.43     1728.27    110.83 o 
  -5   8   6      319.15      339.79     53.32 o 
  -4   8   6     3450.41     3398.64    153.17 o 
  -3   8   6      269.13      255.54     39.00 o 
  -2   8   6     4203.89     4313.39    146.20 o 
  -1   8   6       46.68       40.02     41.29 o 
   0   8   6     3831.64     3781.89    110.20 o 
   1   8   6      201.15      202.79     27.93 o 
   2   8   6     4481.90     4424.70    120.93 o 
   3   8   6       17.38       14.00     23.58 o 
   4   8   6     2386.01     2346.09     98.28 o 
   5   8   6      347.82      282.12     38.75 o 
   6   8   6     3186.27     3163.94    119.13 o 
   7   8   6      260.73      251.65     38.63 o 
   8   8   6     1875.53     1929.26     99.18 o 
   9   8   6      542.71      478.86     54.09 o 
  10   8   6     1935.14     1856.81    110.42 o 
  11   8   6       73.80       43.55     25.06 o 
  12   8   6     1917.18     1732.38    127.25 o 
 -12   9   6       42.97      -29.09     47.58 o 
 -11   9   6     1777.08     1731.39    108.93 o 
 -10   9   6        3.85      -52.96     52.96 o 
  -9   9   6      944.55      701.60    109.87 o 
  -8   9   6       24.61      -19.14     85.63 o 
  -7   9   6     2309.86     2396.37    154.85 o 
  -6   9   6       25.97       27.78     43.98 o 
  -5   9   6     1245.29     1245.01     97.44 o 
  -4   9   6        6.11      101.56     63.95 o 
  -3   9   6     1755.65     1730.74    153.07 o 
  -2   9   6       19.32       30.63     41.51 o 
  -1   9   6     1551.98     1570.31     91.67 o 
   0   9   6       40.37       28.53     22.22 o 
   1   9   6     2511.04     2680.94     99.12 o 
   2   9   6       38.99       60.60     21.66 o 
   3   9   6     1878.45     1862.39    102.89 o 
   4   9   6       12.34       -1.87     21.22 o 
   5   9   6     1717.64     1658.85     90.28 o 
   6   9   6      165.25      164.45     33.53 o 
   7   9   6     2516.36     2403.83    113.18 o 
   8   9   6        1.03      -34.53     34.53 o 
   9   9   6     2182.89     2214.75    115.81 o 
  10   9   6       12.77       36.71     31.21 o 
  11   9   6     1412.99     1441.44    151.19 o 
  -8  10   6     2952.62     3052.27    237.76 o 
  -7  10   6        0.27       45.49     73.18 o 
  -6  10   6     4088.88     4270.51    269.67 o 
  -5  10   6        9.16      -22.61     41.48 o 
  -4  10   6     3939.74     3744.58    246.15 o 
  -3  10   6        6.12       -9.50     37.97 o 
  -2  10   6     3023.59     3060.88    212.09 o 
  -1  10   6        6.85      -26.34     50.91 o 
   0  10   6     3548.78     3611.30    229.27 o 
   1  10   6        4.05       28.09     32.20 o 
   2  10   6     5055.23     5313.77    266.26 o 
   3  10   6        0.59        9.87     22.40 o 
   4  10   6     1646.12     1618.51    110.59 o 
   5  10   6        2.98       13.91     25.83 o 
   6  10   6     3378.49     3321.24    136.77 o 
   7  10   6        1.52      -11.41     35.45 o 
   8  10   6     2933.93     2825.61    134.12 o 
   9  10   6        1.93      -41.86     46.45 o 
  -5  11   6     3346.45     3502.98    256.93 o 
  -4  11   6       37.62       15.09     51.83 o 
  -3  11   6     2620.33     2627.78    218.30 o 
  -2  11   6        0.68        3.05     56.16 o 
  -1  11   6     2952.99     3043.17    225.98 o 
   0  11   6       27.51       21.10     46.29 o 
   1  11   6     3186.65     3277.89    163.22 o 
   2  11   6        8.08        6.47     43.85 o 
   3  11   6     3181.79     3295.21    223.53 o 
   4  11   6       34.72        3.51     54.77 o 
   5  11   6     2952.95     2880.80    171.70 o 
   6  11   6       52.56       69.19     56.24 o 
 -17   0   7     2359.89     2298.60    212.36 o 
 -15   0   7     1966.35     2043.99    185.96 o 
 -13   0   7     2753.91     2832.02    201.42 o 
 -11   0   7     5632.71     5493.81    256.07 o 
  -9   0   7     4265.87     3862.80    195.36 o 
  -7   0   7     1880.46     1820.72    126.01 o 
  -5   0   7    11334.75    11360.02    303.78 o 
  -3   0   7    10360.80    10623.56    199.91 o 
  -1   0   7     5374.71     5179.84    193.14 o 
   1   0   7     4744.50     4840.71    113.00 o 
   3   0   7     1468.64     1448.99     66.16 o 
   5   0   7      739.42      935.95     47.93 o 
   7   0   7     7052.62     6885.62    146.71 o 
   9   0   7     2115.85     2098.87     88.77 o 
  11   0   7     5853.52     5819.44    196.31 o 
  13   0   7     1752.50     1746.26    117.36 o 
  15   0   7     2965.06     3033.54    222.90 o 
 -17   1   7      491.24      483.06    116.48 o 
 -16   1   7     3267.49     3213.57    169.82 o 
 -15   1   7      254.11      238.64     62.72 o 
 -14   1   7     2731.88     2585.36    141.66 o 
 -13   1   7      242.82      249.58     46.81 o 
 -12   1   7     3975.80     3833.10    157.48 o 
 -11   1   7       42.35       -0.86     73.55 o 
 -10   1   7     4829.40     4632.49    158.81 o 
  -9   1   7      147.29      112.40     21.88 o 
  -8   1   7     4557.97     4302.93    138.90 o 
  -7   1   7        3.32       12.33     13.88 o 
  -6   1   7     9135.62     9172.26    134.45 o 
  -5   1   7     1424.70     1454.70    109.47 o 
  -4   1   7     7732.85     7180.50    161.51 o 
  -3   1   7      527.64      529.09     21.19 o 
  -2   1   7    12783.41    12665.28    115.66 o 
  -1   1   7      508.34      546.06     19.42 o 
   0   1   7     9995.37     9761.90     81.14 o 
   1   1   7      572.32      627.14     20.77 o 
   2   1   7    12708.80    12951.69    109.14 o 
   3   1   7        6.07       18.11     12.98 o 
   4   1   7    15476.24    15457.77    113.58 o 
   5   1   7      592.99      657.10     27.85 o 
   6   1   7     8156.07     8013.85    110.83 o 
   7   1   7     1002.01      996.95     38.70 o 
   8   1   7     5342.01     5262.86     94.89 o 
   9   1   7      204.18      184.14     22.51 o 
  10   1   7     8935.07     8710.59    158.80 o 
  11   1   7      484.66      463.73     38.97 o 
  12   1   7     3014.63     2929.20    100.35 o 
  13   1   7      252.27      215.76     37.37 o 
  14   1   7     3142.87     2987.92    126.74 o 
  15   1   7       29.77       85.38     36.77 o 
  16   1   7     2290.95     2417.17    145.77 o 
 -17   2   7     2221.49     2301.57    150.68 o 
 -16   2   7       49.98       70.00     45.55 o 
 -15   2   7     4250.59     4340.18    190.76 o 
 -14   2   7        0.01      -20.73     33.06 o 
 -13   2   7     4753.67     4664.20    180.97 o 
 -12   2   7        3.61       -1.28     26.39 o 
 -11   2   7     9634.87     9430.29    235.81 o 
 -10   2   7       82.97      110.03     62.69 o 
  -9   2   7    13559.96    12926.32    250.71 o 
  -8   2   7      709.56      704.97     45.16 o 
  -7   2   7    14167.00    13870.35    197.06 o 
  -6   2   7        6.26       21.03      5.77 o 
  -5   2   7    11123.88    10604.37    136.83 o 
  -4   2   7       36.68       72.76     13.56 o 
  -3   2   7    25170.70    24690.86    214.44 o 
  -2   2   7      237.86      231.96     20.73 o 
  -1   2   7     9141.57     8532.08    109.52 o 
   0   2   7      809.44      854.24     23.16 o 
   1   2   7    18456.26    18103.74    104.40 o 
   2   2   7      225.67      258.49     14.21 o 
   3   2   7    28002.96    29421.06    302.46 o 
   4   2   7       98.27      108.71     10.58 o 
   5   2   7    18125.05    17828.86    173.97 o 
   6   2   7      549.76      558.04     26.70 o 
   7   2   7    13172.53    13217.52    136.47 o 
   8   2   7       24.34       30.94     10.40 o 
   9   2   7     8454.22     8305.02    120.06 o 
  10   2   7       41.89       13.36     16.72 o 
  11   2   7     7920.53     7939.87    154.48 o 
  12   2   7       17.54       -3.38     18.26 o 
  13   2   7     6844.44     6646.24    137.51 o 
  14   2   7       34.41      -15.24     26.41 o 
  15   2   7     3321.97     3380.94    174.88 o 
  16   2   7       28.66      -31.43     58.08 o 
 -16   3   7     2309.79     2369.30    121.98 o 
 -15   3   7      229.12      211.55     40.93 o 
 -14   3   7     3450.76     3542.01    138.00 o 
 -13   3   7      283.17      247.79     38.91 o 
 -12   3   7     4614.27     4498.11    142.80 o 
 -11   3   7      536.66      515.48     40.10 o 
 -10   3   7     9275.54     8818.33    209.09 o 
  -9   3   7      121.19       73.71     16.25 o 
  -8   3   7     7527.24     7438.43    150.43 o 
  -7   3   7      360.56      386.75     31.04 o 
  -6   3   7     9530.11     9230.79    146.82 o 
  -5   3   7      110.31       90.47     16.41 o 
  -4   3   7    12101.95    11969.52    145.10 o 
  -3   3   7      678.71      727.98     45.94 o 
  -2   3   7    20626.71    20475.11    227.04 o 
  -1   3   7       12.66       15.95      9.72 o 
   0   3   7    10774.40    10761.69    195.31 o 
   1   3   7       13.74       19.00      6.97 o 
   2   3   7    16568.43    16668.17    133.71 o 
   3   3   7      392.51      379.80     21.62 o 
   4   3   7    17346.02    17847.41    126.53 o 
   5   3   7      954.18      993.69     33.52 o 
   6   3   7    13331.34    13323.21    126.77 o 
   7   3   7      451.46      457.53     28.00 o 
   8   3   7     7866.23     7801.71    109.54 o 
   9   3   7       25.91       29.83     12.38 o 
  10   3   7     7251.50     7231.71    141.58 o 
  11   3   7      430.90      457.56     39.72 o 
  12   3   7     5163.65     5001.47    129.88 o 
  13   3   7      213.20      195.26     32.12 o 
  14   3   7     3861.72     3861.45    148.16 o 
  15   3   7       29.32        1.23     66.70 o 
  16   3   7     3341.30     3025.56    268.04 o 
 -16   4   7       11.56       15.35     40.05 o 
 -15   4   7     2952.25     3132.60    176.23 o 
 -14   4   7       34.55      -14.95     32.91 o 
 -13   4   7     2805.58     3169.42    179.47 o 
 -12   4   7       21.67      -42.54     46.26 o 
 -11   4   7     3750.78     3831.29    108.25 o 
 -10   4   7       67.08       49.39     19.34 o 
  -9   4   7     2409.75     2424.43     79.06 o 
  -8   4   7       98.93       66.01     16.11 o 
  -7   4   7     7060.44     6885.51    117.66 o 
  -6   4   7      320.85      320.21     27.55 o 
  -5   4   7     5188.21     5009.70     95.04 o 
  -4   4   7      381.57      344.13     37.34 o 
  -3   4   7     8216.07     7798.97    199.66 o 
  -2   4   7      586.58      529.20     30.44 o 
  -1   4   7     3525.40     3371.75     62.18 o 
   0   4   7      339.33      313.07     21.88 o 
   1   4   7     6127.99     5955.50     80.49 o 
   2   4   7       60.44       48.29     10.56 o 
   3   4   7     4627.44     4646.29     76.91 o 
   4   4   7       34.59       40.97      7.86 o 
   5   4   7     5752.54     5794.55     74.75 o 
   6   4   7       33.72       46.38      9.70 o 
   7   4   7     3280.62     3331.39     96.98 o 
   8   4   7        2.80        5.52     16.57 o 
   9   4   7     3872.74     3903.67    101.83 o 
  10   4   7       15.14       18.60     17.16 o 
  11   4   7     4043.69     3999.91    115.66 o 
  12   4   7       86.33       95.84     24.82 o 
  13   4   7     3697.12     3638.71    116.12 o 
  14   4   7      200.73      158.36     38.03 o 
  15   4   7     2856.10     2707.99    161.68 o 
 -15   5   7      232.38      153.97     50.06 o 
 -14   5   7     2188.04     2161.06    117.66 o 
 -13   5   7       13.74       10.36     25.25 o 
 -12   5   7     3530.94     3512.84    160.97 o 
 -11   5   7      129.73       48.00     45.78 o 
 -10   5   7     3672.55     3654.26    164.28 o 
  -9   5   7       97.35       88.04     24.44 o 
  -8   5   7     3013.50     3046.21    110.37 o 
  -7   5   7        4.06       19.84     20.59 o 
  -6   5   7     6590.55     6647.75    174.40 o 
  -5   5   7       52.63       65.54     36.11 o 
  -4   5   7     9070.84     8752.84    149.50 o 
  -3   5   7       65.44      108.16     29.51 o 
  -2   5   7     5703.69     5454.18    135.68 o 
  -1   5   7      261.87      290.97     32.99 o 
   0   5   7     7285.80     7115.70     97.65 o 
   1   5   7      373.55      376.82     29.47 o 
   2   5   7     6496.68     6353.88    104.74 o 
   3   5   7        5.97      -13.31     13.31 o 
   4   5   7     2305.83     2314.97     63.68 o 
   5   5   7      291.81      275.72     24.90 o 
   6   5   7     5116.36     5075.43    103.73 o 
   7   5   7       31.39       17.68     13.65 o 
   8   5   7     3223.60     3247.96     95.55 o 
   9   5   7      256.74      247.10     33.89 o 
  10   5   7     3622.24     3643.30    105.50 o 
  11   5   7       72.07       77.72     22.24 o 
  12   5   7     3223.28     3150.41    105.78 o 
  13   5   7       40.36       59.02     25.74 o 
  14   5   7     2168.82     2202.62    114.26 o 
  15   5   7       92.99      110.60     36.91 o 
 -14   6   7        3.97        0.40     32.30 o 
 -13   6   7     4141.75     4270.87    163.29 o 
 -12   6   7        0.16        1.30     31.79 o 
 -11   6   7     4774.86     5006.26    170.21 o 
 -10   6   7       41.34       53.18     38.06 o 
  -9   6   7     4706.34     4860.83    186.42 o 
  -8   6   7      136.46      129.57     29.69 o 
  -7   6   7     5476.34     5442.11    144.96 o 
  -6   6   7       24.45       51.99     22.69 o 
  -5   6   7     5523.43     5379.59    154.67 o 
  -4   6   7      567.77      558.13     51.17 o 
  -3   6   7     5974.60     6194.30    345.33 o 
  -2   6   7      672.73      607.93     48.97 o 
  -1   6   7    14107.65    13643.05    375.32 o 
   0   6   7       72.44       39.25     13.83 o 
   1   6   7     6361.88     6280.14    123.49 o 
   2   6   7      214.19      214.80     22.27 o 
   3   6   7    11242.36    11080.11    263.45 o 
   4   6   7      445.39      481.60     31.51 o 
   5   6   7     7622.83     7811.18    128.13 o 
   6   6   7        1.62      -16.20     20.44 o 
   7   6   7     9201.47     9248.86    152.20 o 
   8   6   7       27.54       21.92     15.40 o 
   9   6   7     5958.04     6088.58    121.48 o 
  10   6   7        2.33       21.03     19.10 o 
  11   6   7     5047.25     5077.98    143.60 o 
  12   6   7      268.26      278.11     37.33 o 
  13   6   7     2045.67     2066.73    110.43 o 
  14   6   7      157.58      168.40     37.24 o 
  15   6   7     2912.52     3239.62    245.70 o 
 -14   7   7     2449.57     2612.98    231.46 o 
 -13   7   7      178.55      153.10     41.56 o 
 -12   7   7     1863.64     1880.64    109.83 o 
 -11   7   7       86.11       17.76     40.08 o 
 -10   7   7     4090.50     4029.91    148.62 o 
  -9   7   7        0.31       47.76     73.50 o 
  -8   7   7     6392.45     6433.27    215.79 o 
  -7   7   7        3.56       11.63     20.68 o 
  -6   7   7     6150.62     6028.34    152.22 o 
  -5   7   7      511.61      445.24     51.02 o 
  -4   7   7     5171.04     5244.12    156.46 o 
  -3   7   7       36.69       22.22     17.01 o 
  -2   7   7     6704.40     6531.40    167.95 o 
  -1   7   7      471.12      424.66     43.85 o 
   0   7   7     5826.05     5718.29    127.69 o 
   1   7   7       58.79       47.16     18.41 o 
   2   7   7     9189.75     9044.67    163.01 o 
   3   7   7       64.59       74.51     19.42 o 
   4   7   7     5332.07     5488.31    140.86 o 
   5   7   7      122.22      110.82     24.25 o 
   6   7   7     6677.37     6695.99    162.67 o 
   7   7   7      306.90      340.68     40.39 o 
   8   7   7     4933.46     5110.31    152.02 o 
   9   7   7      367.38      327.69     38.09 o 
  10   7   7     3334.89     3387.68    119.45 o 
  11   7   7      291.33      284.31     38.71 o 
  12   7   7     3500.23     3571.17    139.49 o 
  13   7   7      190.33      271.76     63.69 o 
 -13   8   7     1262.34     1301.29    120.39 o 
 -12   8   7      116.05      115.99     42.27 o 
 -11   8   7     1307.96     1367.59     94.42 o 
 -10   8   7      155.78        0.30    106.23 o 
  -9   8   7     1915.07     1996.33    106.81 o 
  -8   8   7       14.19       85.63     38.31 o 
  -7   8   7     3339.95     3232.01    156.22 o 
  -6   8   7       20.36       71.70    110.27 o 
  -5   8   7     2220.98     2172.28    123.55 o 
  -4   8   7      131.88      137.66     39.99 o 
  -3   8   7     2341.70     2514.32    127.66 o 
  -2   8   7        6.61      -27.17     28.79 o 
  -1   8   7     4125.21     4136.72    140.95 o 
   0   8   7       70.65       20.70     16.81 o 
   1   8   7     2892.57     3029.17    100.61 o 
   2   8   7        5.42       11.39     16.45 o 
   3   8   7     2353.41     2259.77     94.77 o 
   4   8   7       26.38       11.32     19.48 o 
   5   8   7     2565.64     2657.91    107.17 o 
   6   8   7        7.85      -23.53     23.53 o 
   7   8   7     2000.17     1997.74     99.09 o 
   8   8   7        3.29      -17.53     23.31 o 
   9   8   7     2003.79     2117.30     97.05 o 
  10   8   7        1.86       30.12     28.65 o 
  11   8   7     1851.19     1881.64    100.57 o 
 -12   9   7     1694.55     1807.39    207.36 o 
 -11   9   7        6.10       -5.34     38.30 o 
 -10   9   7     1458.08     1391.88    128.07 o 
  -9   9   7       34.06      -73.15     73.15 o 
  -8   9   7     2099.75     1699.61    270.48 o 
  -7   9   7       38.86      119.36     45.87 o 
  -6   9   7     2124.09     2177.96    137.70 o 
  -5   9   7        2.53       73.56     69.74 o 
  -4   9   7     1677.36     1736.66    117.27 o 
  -3   9   7        0.30      -18.77     35.78 o 
  -2   9   7     1895.16     1951.88    160.95 o 
  -1   9   7        5.57        3.50     21.20 o 
   0   9   7     2268.48     2425.35    140.36 o 
   1   9   7       27.10       11.04     18.81 o 
   2   9   7     1781.40     1939.47     87.61 o 
   3   9   7        0.64       14.74     22.67 o 
   4   9   7     1213.75     1146.01     73.74 o 
   5   9   7       30.00       -5.86     23.85 o 
   6   9   7     2404.44     2558.33    123.10 o 
   7   9   7        1.53        6.32     26.48 o 
   8   9   7     1856.96     1807.17    102.39 o 
   9   9   7        2.76        7.92     28.12 o 
  10   9   7     1330.77     1451.53    166.39 o 
  -8  10   7       43.32       39.78     62.75 o 
  -7  10   7     3898.06     3970.69    270.38 o 
  -6  10   7      118.71      135.02     73.99 o 
  -5  10   7     3421.53     3769.90    247.51 o 
  -4  10   7       57.50       20.89     43.43 o 
  -3  10   7     3218.30     3172.01    220.82 o 
  -2  10   7       95.64       36.74     46.67 o 
  -1  10   7     3600.99     3661.39    231.99 o 
   0  10   7      260.27      319.97     80.24 o 
   1  10   7     5344.35     5424.57    196.66 o 
   2  10   7       47.82       72.49     44.85 o 
   3  10   7     2716.46     2686.87    130.16 o 
   4  10   7        4.96      -27.52     27.52 o 
   5  10   7     4086.99     4221.40    151.51 o 
   6  10   7       58.67       27.07     32.57 o 
   7  10   7     2810.12     2653.32    141.62 o 
   8  10   7       32.64       30.27     30.73 o 
  -5  11   7        0.12       69.07     61.32 o 
  -4  11   7     2386.67     2230.56    204.44 o 
  -3  11   7       26.40      -54.48     58.17 o 
  -2  11   7     3490.29     3526.54    249.18 o 
  -1  11   7       25.27       -3.42     42.47 o 
   0  11   7     3665.40     3702.01    252.18 o 
   1  11   7        2.46       22.14     55.21 o 
   2  11   7     3574.54     3844.12    245.38 o 
   3  11   7       38.48      -18.69     32.53 o 
   4  11   7     3003.58     2981.63    199.95 o 
   5  11   7       47.30       21.65     43.55 o 
   6  11   7     3105.77     3269.43    227.34 o 
 -16   0   8     1596.47     1517.86    170.21 o 
 -14   0   8     3298.92     3166.29    222.06 o 
 -12   0   8     5565.48     5860.31    278.92 o 
 -10   0   8     5839.75     5911.60    255.19 o 
  -8   0   8     9249.79     8688.05    285.73 o 
  -6   0   8     7586.80     7062.01    258.92 o 
  -4   0   8     8391.74     7847.89    248.66 o 
  -2   0   8     7232.92     6981.01    228.41 o 
   0   0   8     2808.75     2802.03     90.67 o 
   2   0   8    11262.83    11354.10    189.10 o 
   4   0   8     2299.37     2310.16     91.60 o 
   6   0   8     5025.78     4790.55    116.02 o 
   8   0   8      260.74      285.54     36.60 o 
  10   0   8     6932.66     6487.62    166.08 o 
  12   0   8     2468.45     2440.84    158.86 o 
  14   0   8     3589.95     3664.60    235.40 o 
 -17   1   8     2405.52     2522.82    157.75 o 
 -16   1   8       10.45      -43.82     43.82 o 
 -15   1   8     2621.70     2625.71    149.62 o 
 -14   1   8      336.82      328.89     56.86 o 
 -13   1   8     4157.77     4181.34    192.91 o 
 -12   1   8      122.99       61.05     24.20 o 
 -11   1   8     6791.68     6638.84    200.32 o 
 -10   1   8      683.70      603.10     58.27 o 
  -9   1   8     2271.57     2183.67    105.62 o 
  -8   1   8        9.50        8.27     31.81 o 
  -7   1   8     7211.78     7228.91    134.19 o 
  -6   1   8      276.97      267.67     25.07 o 
  -5   1   8     7330.21     6972.57    100.58 o 
  -4   1   8     1510.47     1556.41     60.07 o 
  -3   1   8     9831.68     9570.45    109.56 o 
  -2   1   8     2522.70     2529.89     53.85 o 
  -1   1   8     9979.76     9907.25    113.34 o 
   0   1   8      467.35      513.20     19.82 o 
   1   1   8     8301.22     8124.04    114.81 o 
   2   1   8      293.02      259.40     14.22 o 
   3   1   8    16127.08    16013.37    143.05 o 
   4   1   8      596.82      602.66     23.86 o 
   5   1   8    10472.91    10220.24    100.17 o 
   6   1   8        7.77        7.97      9.62 o 
   7   1   8     9527.69     9384.80    110.26 o 
   8   1   8       40.98       29.68     11.37 o 
   9   1   8     5022.52     4870.61     94.78 o 
  10   1   8       12.38        0.89     17.87 o 
  11   1   8     5477.80     5530.48    159.89 o 
  12   1   8        6.62       29.19     19.31 o 
  13   1   8     3561.18     3386.45    132.58 o 
  14   1   8       23.56       59.50     37.37 o 
  15   1   8     2699.67     2615.62    125.39 o 
 -17   2   8      108.01      171.14     75.72 o 
 -16   2   8     2991.47     2790.27    160.32 o 
 -15   2   8       11.76       21.50     50.41 o 
 -14   2   8     3050.57     3182.15    157.08 o 
 -13   2   8       47.92       50.95     59.40 o 
 -12   2   8     4283.17     4190.02    167.15 o 
 -11   2   8      134.25       41.40     40.19 o 
 -10   2   8     8391.98     8202.71    309.30 o 
  -9   2   8       27.93       29.12     30.26 o 
  -8   2   8     6567.25     6732.76    230.09 o 
  -7   2   8       77.16       91.07     17.22 o 
  -6   2   8    10969.49    10695.28    165.85 o 
  -5   2   8        0.33        0.47      8.24 o 
  -4   2   8    19307.90    19113.01    210.00 o 
  -3   2   8        0.48      -11.72     11.72 o 
  -2   2   8    16848.86    16155.96    166.30 o 
  -1   2   8        6.42       -1.46      6.08 o 
   0   2   8    14824.16    14913.74     92.99 o 
   1   2   8       70.55       66.02      7.48 o 
   2   2   8    14410.67    14379.05    113.27 o 
   3   2   8       16.12       18.54      6.71 o 
   4   2   8    16464.33    17007.92    128.74 o 
   5   2   8       15.12       22.92      7.16 o 
   6   2   8    11978.58    12129.96    114.91 o 
   7   2   8      155.69      119.48     13.82 o 
   8   2   8     9398.65     9343.99    122.80 o 
   9   2   8       18.81       23.33     10.86 o 
  10   2   8    10365.92    10375.15    143.73 o 
  11   2   8        0.95       -9.90     16.49 o 
  12   2   8     5527.33     5518.02    135.68 o 
  13   2   8        5.05       -1.93     24.08 o 
  14   2   8     3995.41     4117.81    191.78 o 
  15   2   8        9.72      -15.10     33.68 o 
  16   2   8     4876.59     4623.15    329.75 o 
 -16   3   8       54.76      126.24     47.06 o 
 -15   3   8     2544.03     2728.09    127.72 o 
 -14   3   8      733.97      752.29     68.70 o 
 -13   3   8     2662.03     2719.66    118.40 o 
 -12   3   8      250.02      254.90     43.64 o 
 -11   3   8     4786.55     4857.81    120.74 o 
 -10   3   8        4.95      -12.83     21.54 o 
  -9   3   8     6744.33     6681.39    163.26 o 
  -8   3   8      417.99      405.85     29.68 o 
  -7   3   8     7902.32     7753.83    131.21 o 
  -6   3   8      460.38      435.02     33.65 o 
  -5   3   8     7936.75     7625.49    129.24 o 
  -4   3   8      828.03      790.10     53.45 o 
  -3   3   8    11921.91    11363.87    235.24 o 
  -2   3   8      498.71      481.34     22.50 o 
  -1   3   8     8505.70     8175.56     85.39 o 
   0   3   8      459.28      503.01     22.46 o 
   1   3   8    12650.67    12608.03    123.02 o 
   2   3   8     1232.53     1242.70     37.97 o 
   3   3   8    11431.96    11461.01    117.15 o 
   4   3   8       55.07       60.95     12.09 o 
   5   3   8    10686.29    10685.72    123.11 o 
   6   3   8       46.23       54.41     11.75 o 
   7   3   8     6671.97     6757.11     97.74 o 
   8   3   8      102.50      110.17     15.42 o 
   9   3   8     9683.13     9406.93    128.73 o 
  10   3   8       21.41       11.71     21.67 o 
  11   3   8     7479.35     7382.82    152.26 o 
  12   3   8        0.41        3.12     23.73 o 
  13   3   8     3992.64     3991.76    148.41 o 
  14   3   8       12.60       53.08     28.94 o 
  15   3   8     2380.76     2299.51    151.15 o 
 -16   4   8     2143.22     2085.09    214.09 o 
 -15   4   8       23.86       63.80     40.27 o 
 -14   4   8     2649.57     2730.43    163.72 o 
 -13   4   8      125.56       89.24     72.08 o 
 -12   4   8     3691.38     3775.31    179.03 o 
 -11   4   8       73.50       79.83     24.73 o 
 -10   4   8     4010.88     4076.34    107.36 o 
  -9   4   8       27.78       60.07     17.10 o 
  -8   4   8     5053.94     4872.93    107.94 o 
  -7   4   8       10.37       21.37     13.75 o 
  -6   4   8     5859.63     5684.39    124.33 o 
  -5   4   8     1081.07     1042.50     46.48 o 
  -4   4   8     7576.11     7292.78    154.38 o 
  -3   4   8       69.34       75.91     16.62 o 
  -2   4   8     7207.30     7056.91    149.11 o 
  -1   4   8       10.37       16.64     10.65 o 
   0   4   8     6689.96     6464.10     98.87 o 
   1   4   8      139.11      138.96     14.07 o 
   2   4   8     4343.50     4360.87     69.21 o 
   3   4   8       20.96       23.03      9.92 o 
   4   4   8     4197.35     4255.83     76.82 o 
   5   4   8      707.06      726.55     28.27 o 
   6   4   8     4676.73     4519.02     99.39 o 
   7   4   8        3.54       14.48     14.02 o 
   8   4   8     3783.49     3754.31    116.21 o 
   9   4   8      124.79      105.49     21.97 o 
  10   4   8     2733.61     2613.51     88.30 o 
  11   4   8      117.22      132.20     24.59 o 
  12   4   8     2452.93     2375.83    111.23 o 
  13   4   8       63.02       66.88     32.10 o 
  14   4   8     1125.16     1179.29     85.09 o 
  15   4   8       34.87       42.68     33.17 o 
 -15   5   8     1999.26     2100.91    151.82 o 
 -14   5   8       15.55        2.13     37.61 o 
 -13   5   8     4008.48     4175.45    155.78 o 
 -12   5   8      172.17      114.63     58.31 o 
 -11   5   8     4600.43     4592.12    153.74 o 
 -10   5   8      164.12       96.69     31.40 o 
  -9   5   8     4181.71     3820.52    165.19 o 
  -8   5   8      948.90      946.15     64.69 o 
  -7   5   8     7773.07     7719.94    256.03 o 
  -6   5   8      324.47      311.16     42.69 o 
  -5   5   8     2843.06     2742.57    112.26 o 
  -4   5   8      760.41      776.41     46.90 o 
  -3   5   8     6498.60     6439.98    302.62 o 
  -2   5   8      160.08      156.59     26.11 o 
  -1   5   8     4663.62     4570.87    126.26 o 
   0   5   8      914.62      946.17     48.76 o 
   1   5   8     7350.78     7374.75    137.99 o 
   2   5   8       13.45        7.72     11.61 o 
   3   5   8     4577.23     4669.98    108.29 o 
   4   5   8      633.42      646.34     42.64 o 
   5   5   8     3875.77     4050.04     89.41 o 
   6   5   8       89.11       73.98     15.02 o 
   7   5   8     3878.35     3884.51     89.86 o 
   8   5   8        0.84       10.70     17.44 o 
   9   5   8     3240.82     3261.20     96.58 o 
  10   5   8       62.53       58.70     27.45 o 
  11   5   8     2900.18     2895.31    120.04 o 
  12   5   8      158.02      160.18     33.80 o 
  13   5   8     2373.80     2440.03    140.98 o 
  14   5   8      368.45      329.89     48.68 o 
 -14   6   8     2319.91     2143.58    152.76 o 
 -13   6   8       64.97       39.20     38.15 o 
 -12   6   8     3125.07     3270.40    215.71 o 
 -11   6   8       17.83       42.33     32.04 o 
 -10   6   8     3581.06     3681.73    151.99 o 
  -9   6   8      182.37      284.30    117.25 o 
  -8   6   8     3118.12     3341.44    120.78 o 
  -7   6   8       44.77       61.25     45.43 o 
  -6   6   8     7757.59     7775.86    201.68 o 
  -5   6   8      196.46      160.72     47.50 o 
  -4   6   8     4100.18     3952.69    133.66 o 
  -3   6   8     1947.38     1808.14     88.73 o 
  -2   6   8     8455.31     8281.56    213.18 o 
  -1   6   8       98.85      105.13     28.09 o 
   0   6   8     8921.24     8745.92    185.84 o 
   1   6   8     1463.68     1350.70     52.84 o 
   2   6   8    14416.17    14357.41    173.19 o 
   3   6   8      129.56      103.25     21.60 o 
   4   6   8     7236.10     7421.86    152.15 o 
   5   6   8      178.91      189.73     22.29 o 
   6   6   8     8537.38     8653.38    142.66 o 
   7   6   8      177.07      200.11     24.26 o 
   8   6   8     5005.69     5052.70    110.90 o 
   9   6   8      121.19      145.34     23.24 o 
  10   6   8     4424.20     4378.18    126.30 o 
  11   6   8      144.47      168.02     27.95 o 
  12   6   8     3442.64     3440.55    137.93 o 
  13   6   8       61.92      105.01     34.25 o 
  14   6   8     4216.00     4369.52    190.51 o 
 -13   7   8     1487.24     1502.77    102.46 o 
 -12   7   8        7.69      -31.82     37.01 o 
 -11   7   8     2600.47     2717.04    135.33 o 
 -10   7   8        1.75      -15.20     36.18 o 
  -9   7   8     3498.82     3551.03    170.81 o 
  -8   7   8      341.80      381.14     47.80 o 
  -7   7   8     3185.90     3180.44    103.83 o 
  -6   7   8      168.90      160.56     33.78 o 
  -5   7   8     7269.11     7373.52    197.24 o 
  -4   7   8      137.64      117.37     44.45 o 
  -3   7   8     6550.88     6664.85    177.89 o 
  -2   7   8      161.77      186.29     33.67 o 
  -1   7   8     6061.02     5943.99    164.08 o 
   0   7   8      348.89      316.66     53.34 o 
   1   7   8     4203.70     4251.90    112.19 o 
   2   7   8      172.05      169.69     22.68 o 
   3   7   8     6002.66     6017.98    143.54 o 
   4   7   8        3.31        6.89     19.72 o 
   5   7   8     6234.95     6224.03    154.48 o 
   6   7   8       16.08       19.97     20.20 o 
   7   7   8     6312.10     6460.65    165.22 o 
   8   7   8       67.40       44.17     29.83 o 
   9   7   8     4381.83     4524.70    134.45 o 
  10   7   8      128.41      118.42     41.22 o 
  11   7   8     3927.08     4059.00    158.70 o 
  12   7   8       79.53       55.15     32.65 o 
  13   7   8     2931.00     2790.67    226.02 o 
 -13   8   8      317.51      273.18     90.05 o 
 -12   8   8     1591.70     1511.49    103.77 o 
 -11   8   8      394.95      480.60     76.28 o 
 -10   8   8     1956.11     2153.36    143.60 o 
  -9   8   8       79.06       75.89     38.03 o 
  -8   8   8     3439.85     3335.73    166.42 o 
  -7   8   8      358.22      404.61     63.49 o 
  -6   8   8     2308.57     2329.89    137.68 o 
  -5   8   8       83.96       77.72     27.48 o 
  -4   8   8     3402.81     3581.90    218.02 o 
  -3   8   8      121.48      155.66     34.98 o 
  -2   8   8     3255.53     3152.47    128.16 o 
  -1   8   8       21.50        8.26     35.27 o 
   0   8   8     2282.69     2361.65    128.74 o 
   1   8   8      167.22      180.88     28.40 o 
   2   8   8     2467.27     2492.20     84.62 o 
   3   8   8       57.78       74.74     21.66 o 
   4   8   8     1947.02     1964.75     90.74 o 
   5   8   8        0.76      -19.80     19.84 o 
   6   8   8     3277.31     3265.53    122.55 o 
   7   8   8       17.80       24.77     24.45 o 
   8   8   8     2076.60     1919.70     89.98 o 
   9   8   8       88.56      120.57     39.78 o 
  10   8   8     2489.25     2466.03    136.20 o 
  11   8   8       16.70       24.99     51.24 o 
  12   8   8     1596.40     1389.26    161.43 o 
 -11   9   8     1728.12     1504.64    205.21 o 
 -10   9   8       12.30      -71.59     71.59 o 
  -9   9   8     2116.61     2023.97    193.60 o 
  -8   9   8       13.06      -25.34     35.60 o 
  -7   9   8     2790.72     2543.61    149.98 o 
  -6   9   8        2.37      379.99    386.06 o 
  -5   9   8     2109.48     2756.23    651.55 o 
  -4   9   8       65.18      115.62     57.80 o 
  -3   9   8     2133.94     2161.02    172.38 o 
  -2   9   8       46.64       35.18     37.70 o 
  -1   9   8     2640.70     2678.15    124.67 o 
   0   9   8       48.57        9.98     40.60 o 
   1   9   8     2970.00     2887.44    107.36 o 
   2   9   8      111.47      112.04     26.10 o 
   3   9   8     1732.20     1796.43    102.44 o 
   4   9   8       17.16       -4.76     23.15 o 
   5   9   8     1738.83     1674.65     92.32 o 
   6   9   8       37.63       20.20     24.30 o 
   7   9   8     1617.79     1639.50     94.55 o 
   8   9   8       16.40       30.25     33.51 o 
   9   9   8     1319.90     1317.59    102.56 o 
 -10  10   8     1355.65     1036.66    134.94 o 
  -9  10   8      111.56      -76.82    104.22 o 
  -8  10   8     2692.96     2371.05    370.44 o 
  -7  10   8       98.52       31.83     43.24 o 
  -6  10   8     2124.31     2017.09    190.13 o 
  -5  10   8       96.27      128.77     72.38 o 
  -4  10   8     1933.15     1995.08    185.12 o 
  -3  10   8      279.40      285.37     75.35 o 
  -2  10   8     2994.19     3142.47    219.12 o 
  -1  10   8       76.13       99.76     57.84 o 
   0  10   8     3663.90     3943.61    244.33 o 
   1  10   8      183.66      215.45     69.62 o 
   2  10   8     3142.18     3474.79    131.53 o 
   3  10   8      116.95      150.67     32.35 o 
   4  10   8     2833.61     2960.67    125.67 o 
   5  10   8      195.75      170.72     39.03 o 
   6  10   8     2567.24     2492.57    155.74 o 
   7  10   8       33.62        6.95     88.15 o 
  -4  11   8       75.78       71.57     54.37 o 
  -3  11   8     2293.19     2187.69    200.72 o 
  -2  11   8       36.53       83.90     58.35 o 
  -1  11   8     3538.33     3441.38    247.99 o 
   0  11   8        2.25       77.45     58.74 o 
   1  11   8     4174.88     4269.94    275.02 o 
   2  11   8       77.56      217.92     96.37 o 
   3  11   8     2443.53     2597.51    157.69 o 
   4  11   8       11.68      -12.82     38.36 o 
 -17   0   9     2911.25     3016.25    243.07 o 
 -15   0   9     2629.97     2644.14    213.04 o 
 -13   0   9     4626.02     4893.34    267.53 o 
 -11   0   9     7769.68     7907.91    313.11 o 
  -9   0   9     5023.73     4955.78    229.04 o 
  -7   0   9    19152.09    18955.04    409.23 o 
  -5   0   9     5638.34     5443.29    227.38 o 
  -3   0   9    13423.76    13440.68    550.96 o 
  -1   0   9     4566.84     4266.51     63.87 o 
   1   0   9     9159.29     9133.04    248.19 o 
   3   0   9    10605.37    10631.44    197.98 o 
   5   0   9     8355.18     8287.70    152.44 o 
   7   0   9     7756.04     7875.54    186.17 o 
   9   0   9     6027.41     5880.39    150.54 o 
  11   0   9     2844.89     2734.02    110.05 o 
  13   0   9     2327.52     2208.12    129.68 o 
  15   0   9     1630.86     1492.76    142.93 o 
 -17   1   9       30.43      107.89     74.49 o 
 -16   1   9     2536.68     2469.38    151.05 o 
 -15   1   9        1.98        1.43     27.86 o 
 -14   1   9     3257.47     3319.60    162.24 o 
 -13   1   9      166.80      155.88     37.34 o 
 -12   1   9     4352.04     4427.44    174.11 o 
 -11   1   9       25.33      -24.47     24.47 o 
 -10   1   9     8231.75     8042.11    214.36 o 
  -9   1   9     1768.24     1935.91    101.89 o 
  -8   1   9     6647.30     6360.20    176.17 o 
  -7   1   9      171.49      147.61     21.51 o 
  -6   1   9     7259.43     7246.49    135.94 o 
  -5   1   9     1485.85     1469.70     50.73 o 
  -4   1   9    15078.56    15368.54    293.05 o 
  -3   1   9      542.35      501.01     27.23 o 
  -2   1   9     8700.04     8618.56    102.93 o 
  -1   1   9      614.97      615.59     22.38 o 
   0   1   9     8897.88     8385.57    231.40 o 
   1   1   9     2293.68     2391.43     63.88 o 
   2   1   9    18665.66    18062.08    310.78 o 
   3   1   9      575.31      566.20     21.00 o 
   4   1   9     4248.76     4113.40     50.35 o 
   5   1   9       12.89       30.78      9.40 o 
   6   1   9     9728.50     9688.30    100.31 o 
   7   1   9      117.44      127.97     14.33 o 
   8   1   9     5368.07     5282.79     96.94 o 
   9   1   9      212.86      241.95     21.51 o 
  10   1   9     7427.99     7242.85    128.57 o 
  11   1   9      422.51      394.65     32.35 o 
  12   1   9     3622.54     3376.42     95.14 o 
  13   1   9      250.21      167.48     32.71 o 
  14   1   9     3297.93     3234.14    172.96 o 
  15   1   9       79.51       65.71     37.17 o 
  16   1   9     2390.04     2075.82    181.41 o 
 -17   2   9     1921.17     1873.81    187.13 o 
 -16   2   9       10.98      -42.93     42.93 o 
 -15   2   9     1930.60     1971.58    130.54 o 
 -14   2   9       11.08      -28.65     30.52 o 
 -13   2   9     2953.83     2962.70    149.42 o 
 -12   2   9        1.14       -3.70    105.54 o 
 -11   2   9     4164.80     4030.48    158.84 o 
 -10   2   9       92.99       53.19     96.09 o 
  -9   2   9     2525.44     2452.45     86.36 o 
  -8   2   9     1279.31     1249.68     53.40 o 
  -7   2   9     4522.04     4589.79     95.33 o 
  -6   2   9      254.87      242.54     27.79 o 
  -5   2   9     9000.66     8581.58    117.22 o 
  -4   2   9      168.37      156.20     20.96 o 
  -3   2   9    10277.81    10221.36    148.09 o 
  -2   2   9       70.22      101.27     13.64 o 
  -1   2   9    16195.63    15967.18    113.39 o 
   0   2   9        0.61       -2.11      4.71 o 
   1   2   9    11917.85    12078.84    107.80 o 
   2   2   9      599.81      612.83     32.05 o 
   3   2   9    16179.76    15886.96    138.65 o 
   4   2   9        8.47       11.26      6.78 o 
   5   2   9    11567.18    11597.84    114.71 o 
   6   2   9      743.56      730.81     31.56 o 
   7   2   9     5138.80     5117.29     86.83 o 
   8   2   9      107.31      109.56     14.10 o 
   9   2   9    10346.53    10230.06    126.59 o 
  10   2   9      140.47      135.11     20.88 o 
  11   2   9     6438.01     6295.23    124.22 o 
  12   2   9        2.46        9.62     24.07 o 
  13   2   9     4530.42     4646.66    161.72 o 
  14   2   9        6.73       43.87     37.71 o 
  15   2   9     5021.43     4916.16    221.28 o 
 -16   3   9     2628.27     2579.45    168.15 o 
 -15   3   9      149.96      149.50     47.83 o 
 -14   3   9     2410.55     2437.03    117.10 o 
 -13   3   9       50.62       10.80     30.63 o 
 -12   3   9     3914.58     3755.81    164.22 o 
 -11   3   9      524.92      519.22     57.77 o 
 -10   3   9     3891.79     4078.07    147.38 o 
  -9   3   9        0.60        3.25     16.39 o 
  -8   3   9     4344.35     4434.51     92.95 o 
  -7   3   9       96.37       85.35     25.53 o 
  -6   3   9     5183.93     5111.23    116.22 o 
  -5   3   9     2024.41     2076.94     70.11 o 
  -4   3   9    11796.01    11772.72    205.66 o 
  -3   3   9       19.45       16.24      7.68 o 
  -2   3   9     4149.93     3759.12     66.84 o 
  -1   3   9     1360.79     1408.69     42.49 o 
   0   3   9     6875.65     6704.26     92.84 o 
   1   3   9     2323.88     2421.86     53.08 o 
   2   3   9     7214.67     7198.76     97.83 o 
   3   3   9       23.32       21.33      8.25 o 
   4   3   9     9292.24     9277.63    189.80 o 
   5   3   9      564.50      520.47     27.97 o 
   6   3   9     5236.42     5421.01     93.76 o 
   7   3   9      356.07      360.25     24.42 o 
   8   3   9     5811.20     5783.01     96.47 o 
   9   3   9      123.18      116.33     21.38 o 
  10   3   9     5294.91     5310.37    133.12 o 
  11   3   9      163.28      139.91     27.68 o 
  12   3   9     4297.32     4150.27    149.37 o 
  13   3   9        1.98        3.14     28.62 o 
  14   3   9     3319.92     3309.57    144.06 o 
  15   3   9      121.17       94.38     44.85 o 
 -15   4   9     1899.62     1972.02    146.49 o 
 -14   4   9      418.52      465.50     74.49 o 
 -13   4   9     3171.05     2902.08    161.20 o 
 -12   4   9       51.05       24.89     42.29 o 
 -11   4   9     4293.87     4400.89    185.20 o 
 -10   4   9      218.14      226.87     37.06 o 
  -9   4   9     4752.60     4644.72    100.56 o 
  -8   4   9       44.25       31.01     16.65 o 
  -7   4   9     6076.11     5919.99    181.14 o 
  -6   4   9      502.32      455.48     33.48 o 
  -5   4   9     6584.55     6426.62    119.92 o 
  -4   4   9       53.16       64.13     14.12 o 
  -3   4   9     8795.77     8553.64    126.86 o 
  -2   4   9      166.35      140.04     19.57 o 
  -1   4   9     4439.24     4345.74     93.45 o 
   0   4   9        9.54        4.42     10.01 o 
   1   4   9     6174.94     6026.88     98.65 o 
   2   4   9     1178.98     1127.58     41.29 o 
   3   4   9     5516.59     5675.84     90.97 o 
   4   4   9      599.94      611.25     31.82 o 
   5   4   9     3303.78     3360.03     72.38 o 
   6   4   9       17.84       22.74     15.67 o 
   7   4   9     4284.52     4298.92     98.85 o 
   8   4   9        1.03       23.85     14.56 o 
   9   4   9     2928.37     2925.43     97.65 o 
  10   4   9       43.22       31.53     22.57 o 
  11   4   9     2411.23     2430.22     95.94 o 
  12   4   9        5.66      -24.07     26.32 o 
  13   4   9     1367.67     1414.10     79.08 o 
  14   4   9      109.03       97.86     30.15 o 
 -15   5   9       46.00      202.48     82.67 o 
 -14   5   9     3367.91     3529.22    191.19 o 
 -13   5   9       66.94      -44.77    141.59 o 
 -12   5   9     4266.90     4082.40    197.35 o 
 -11   5   9       73.04        5.32     24.65 o 
 -10   5   9     3535.17     3517.78    159.89 o 
  -9   5   9      573.81      596.32     54.75 o 
  -8   5   9     6548.16     6466.09    166.33 o 
  -7   5   9      187.50      162.52     34.77 o 
  -6   5   9     6420.37     6066.83    176.47 o 
  -5   5   9      499.03      480.26     50.89 o 
  -4   5   9     3441.50     3238.61    119.34 o 
  -3   5   9     4018.12     3970.15    136.79 o 
  -2   5   9     6614.34     6514.07    157.59 o 
  -1   5   9      421.23      401.26     32.50 o 
   0   5   9     3528.98     3523.93     94.39 o 
   1   5   9        3.81       16.18     13.35 o 
   2   5   9     6402.16     6379.40    106.47 o 
   3   5   9      206.02      188.37     22.96 o 
   4   5   9     4310.60     4443.46    108.98 o 
   5   5   9      385.18      414.21     33.41 o 
   6   5   9     6865.94     7011.44    135.67 o 
   7   5   9      128.95      115.16     19.61 o 
   8   5   9     3109.96     3143.07    114.96 o 
   9   5   9      176.13      212.28     36.00 o 
  10   5   9     2863.77     2809.75    102.31 o 
  11   5   9      118.07       96.13     26.67 o 
  12   5   9     3260.34     3245.68    116.53 o 
  13   5   9      217.12      189.64     36.75 o 
  14   5   9     2089.52     2035.00    133.15 o 
 -14   6   9        1.36        9.52     36.99 o 
 -13   6   9     1239.46     1083.38    104.97 o 
 -12   6   9       82.97       73.09     42.72 o 
 -11   6   9     2743.47     2635.59    121.65 o 
 -10   6   9      440.96      476.08     53.42 o 
  -9   6   9     3392.93     3221.02    132.99 o 
  -8   6   9       86.76       68.46     27.04 o 
  -7   6   9     4586.10     4677.36    141.22 o 
  -6   6   9        0.90       16.83     20.28 o 
  -5   6   9     4846.57     4634.70    154.84 o 
  -4   6   9      515.75      450.27     48.25 o 
  -3   6   9     7518.47     7485.85    203.93 o 
  -2   6   9        2.76       -0.39     19.13 o 
  -1   6   9     7604.17     7385.49    176.25 o 
   0   6   9     1674.44     1748.83     72.39 o 
   1   6   9    10734.75    10782.78    149.59 o 
   2   6   9       71.88       56.04     15.39 o 
   3   6   9     5658.69     5820.04    132.10 o 
   4   6   9      721.78      685.28     48.59 o 
   5   6   9     8655.77     8812.38    170.66 o 
   6   6   9      336.70      354.07     43.77 o 
   7   6   9     5428.84     5485.29    112.46 o 
   8   6   9       41.55        0.92     22.72 o 
   9   6   9     4044.75     4206.84    140.97 o 
  10   6   9      344.03      345.45     39.17 o 
  11   6   9     3582.21     3553.83    120.58 o 
  12   6   9      129.71      159.79     31.32 o 
  13   6   9     3951.59     3969.68    177.68 o 
  14   6   9      355.83      288.74     73.92 o 
 -13   7   9       18.46       18.66     39.43 o 
 -12   7   9     2658.54     2552.37    164.32 o 
 -11   7   9       15.03      -32.72     34.09 o 
 -10   7   9     2396.89     2555.34    152.60 o 
  -9   7   9       65.06      112.62     50.28 o 
  -8   7   9     3239.32     3404.68    129.24 o 
  -7   7   9      155.20      266.22     50.57 o 
  -6   7   9     3585.56     3647.60    153.84 o 
  -5   7   9      451.91      415.01     51.95 o 
  -4   7   9     2787.19     2849.49    207.68 o 
  -3   7   9      205.86      217.39     37.10 o 
  -2   7   9     7080.43     6907.61    184.02 o 
  -1   7   9       98.51       52.78     40.55 o 
   0   7   9     6693.50     6732.43    179.06 o 
   1   7   9        0.70       12.39     14.24 o 
   2   7   9     5342.59     5273.95    115.01 o 
   3   7   9       15.45      -14.96     19.72 o 
   4   7   9     5048.81     5126.97    137.17 o 
   5   7   9       35.27       53.51     25.67 o 
   6   7   9     5320.47     5380.99    146.90 o 
   7   7   9        4.34       32.03     36.59 o 
   8   7   9     4155.97     4251.31    164.13 o 
   9   7   9       75.71       51.09     71.04 o 
  10   7   9     6740.70     7169.82    265.35 o 
  11   7   9        3.75       35.91     31.61 o 
  12   7   9     2105.73     1955.44    192.11 o 
 -12   8   9      236.40      187.75     75.54 o 
 -11   8   9     2313.72     2345.83    134.47 o 
 -10   8   9       82.14        8.65     57.73 o 
  -9   8   9     3429.59     3517.95    177.03 o 
  -8   8   9      229.12      390.77    233.78 o 
  -7   8   9     3145.04     3518.96    338.13 o 
  -6   8   9      143.18      183.97    123.68 o 
  -5   8   9     3873.85     3888.23    155.31 o 
  -4   8   9      289.93      415.53     67.27 o 
  -3   8   9     3343.56     3352.04    137.27 o 
  -2   8   9       20.95       44.93     27.14 o 
  -1   8   9     2673.66     2688.78    122.09 o 
   0   8   9      838.68      829.38     69.10 o 
   1   8   9     3056.05     3151.54    113.17 o 
   2   8   9      280.80      325.86     33.86 o 
   3   8   9     2476.89     2720.25    106.25 o 
   4   8   9       14.59       -1.46     24.48 o 
   5   8   9     2682.82     2682.49    109.26 o 
   6   8   9       42.79       51.55     40.11 o 
   7   8   9     2888.24     2931.21    181.26 o 
   8   8   9       42.15       88.94     49.00 o 
   9   8   9     2326.91     2282.55    129.85 o 
  10   8   9        4.19       41.83     51.69 o 
  11   8   9     2282.13     2146.63    202.44 o 
 -11   9   9        8.90      167.62     84.40 o 
 -10   9   9     1300.83     1136.02    167.60 o 
  -9   9   9       18.95      -45.59     45.59 o 
  -8   9   9     3297.29     3376.46    176.59 o 
  -7   9   9       68.08      179.65     58.66 o 
  -6   9   9     2600.42     2816.56    156.44 o 
  -5   9   9       70.12      823.06    885.06 o 
  -4   9   9     2518.93     2366.78    188.87 o 
  -3   9   9      133.92      120.56     49.67 o 
  -2   9   9     3728.39     3791.11    152.44 o 
  -1   9   9      150.16      173.79     36.67 o 
   0   9   9     3022.92     3103.27    138.44 o 
   1   9   9        0.80       -1.83     25.86 o 
   2   9   9     2010.77     2041.24     97.25 o 
   3   9   9       55.06       83.76     25.25 o 
   4   9   9     2608.09     2641.55    111.82 o 
   5   9   9      109.79       80.91     93.14 o 
   6   9   9     1922.23     1900.37    136.01 o 
   7   9   9       10.41       33.42     32.99 o 
   8   9   9     1885.28     1923.37    120.78 o 
  -9  10   9     1738.33     1233.63    140.67 o 
  -8  10   9      203.60      159.51     58.29 o 
  -7  10   9     2206.70     2153.97    183.66 o 
  -6  10   9       38.08      143.78    129.49 o 
  -5  10   9     1296.89     1471.78    193.40 o 
  -4  10   9      312.02      521.45    267.55 o 
  -3  10   9     1846.28     1812.95    174.14 o 
  -2  10   9       76.08       82.44     51.37 o 
  -1  10   9     2647.36     2597.38    202.37 o 
   0  10   9      226.39      306.39     74.59 o 
   1  10   9     2606.23     2786.81    156.36 o 
   2  10   9      147.43      119.32     33.22 o 
   3  10   9     1659.63     1828.39    123.83 o 
   4  10   9      179.03      147.18     65.13 o 
   5  10   9     2509.10     2487.44    262.82 o 
   6  10   9      178.33      115.63     44.21 o 
   7  10   9     2950.33     3000.55    229.01 o 
  -3  11   9       43.94      126.32     60.81 o 
  -2  11   9     2160.46     2366.22    204.96 o 
  -1  11   9        2.65       30.61     51.65 o 
   0  11   9     2438.54     2629.63    216.29 o 
   3  11   9       10.07       16.43     74.11 o 
 -16   0  10     4357.29     4733.14    295.92 o 
 -14   0  10     5592.29     6073.98    312.85 o 
 -12   0  10     7458.52     7729.12    329.05 o 
 -10   0  10     5151.88     5176.44    247.75 o 
  -8   0  10     6765.64     6744.22    265.83 o 
  -6   0  10     8633.11     8498.01    305.07 o 
  -4   0  10    14522.66    14251.46    361.59 o 
  -2   0  10     6417.06     6402.75     96.53 o 
   0   0  10     8521.10     8479.08    194.26 o 
   2   0  10    13454.54    13705.33    230.19 o 
   4   0  10     7614.52     7533.97    179.56 o 
   6   0  10    20051.14    19419.02    359.17 o 
   8   0  10     3924.09     3806.88    120.06 o 
  10   0  10     5497.08     5163.42    150.11 o 
  12   0  10     2773.03     2599.24    139.39 o 
  14   0  10     1199.65      989.73    116.94 o 
 -17   1  10     1638.74     1463.66    169.34 o 
 -16   1  10       20.07      -41.01     41.01 o 
 -15   1  10     2247.85     2225.81    139.41 o 
 -14   1  10        1.63      -32.11     32.11 o 
 -13   1  10     4040.68     4383.75    181.50 o 
 -12   1  10      237.99      172.82     87.75 o 
 -11   1  10     5236.44     5271.42    184.15 o 
 -10   1  10      269.79      240.21     89.27 o 
  -9   1  10     5981.58     6015.19    183.56 o 
  -8   1  10      507.95      480.97     46.52 o 
  -7   1  10    11765.63    11474.44    167.34 o 
  -6   1  10     2477.84     2392.75     69.01 o 
  -5   1  10    10002.10    10146.83    214.98 o 
  -4   1  10      741.07      734.69     35.13 o 
  -3   1  10    11121.52    10997.53    149.49 o 
  -2   1  10      159.46      171.91     16.64 o 
  -1   1  10    10765.95    10638.36    120.46 o 
   0   1  10      342.14      316.49     16.29 o 
   1   1  10     8205.42     8144.14    124.09 o 
   2   1  10      413.63      406.22     29.05 o 
   3   1  10     8819.37     8795.09    119.17 o 
   4   1  10      646.76      646.54     33.90 o 
   5   1  10     8393.81     8301.26     86.74 o 
   6   1  10     3969.17     3921.85     87.55 o 
   7   1  10     2783.93     2770.37     70.09 o 
   8   1  10      263.34      265.35     24.00 o 
   9   1  10     7088.55     6972.38    119.09 o 
  10   1  10      845.73      860.94     46.80 o 
  11   1  10     3768.38     3725.92    109.61 o 
  12   1  10       27.17        4.58     24.42 o 
  13   1  10     3453.26     3173.65    133.40 o 
  14   1  10      441.14      311.52     56.42 o 
  15   1  10     2890.37     2602.69    158.69 o 
 -16   2  10     1405.87     1474.11    118.98 o 
 -15   2  10       55.49       62.91     43.15 o 
 -14   2  10     1139.67     1158.48     99.71 o 
 -13   2  10        3.56       -0.46     29.09 o 
 -12   2  10     2981.84     2936.41    143.35 o 
 -11   2  10       55.58       31.96     25.53 o 
 -10   2  10     2146.24     2176.00    114.37 o 
  -9   2  10      115.25      112.46     55.05 o 
  -8   2  10     2964.90     3011.93     74.75 o 
  -7   2  10        1.39       11.95     13.02 o 
  -6   2  10     3594.92     3392.47    103.36 o 
  -5   2  10        0.29      -10.59     10.59 o 
  -4   2  10     7724.40     7618.46    114.18 o 
  -3   2  10      685.43      652.63     33.82 o 
  -2   2  10     5236.58     5133.39     87.76 o 
  -1   2  10       72.74       78.17      9.13 o 
   0   2  10     8622.23     8274.43    202.83 o 
   1   2  10      399.62      390.51     27.10 o 
   2   2  10    12341.88    12493.02    149.19 o 
   3   2  10      148.71      177.14     19.63 o 
   4   2  10     6645.17     6455.30    116.31 o 
   5   2  10      131.41      133.33     12.78 o 
   6   2  10     5275.45     5312.19    108.98 o 
   7   2  10      227.14      203.96     25.32 o 
   8   2  10     7846.83     7807.90    142.20 o 
   9   2  10      280.87      307.71     30.72 o 
  10   2  10     7566.42     7322.93    147.36 o 
  11   2  10        1.70        1.92     24.06 o 
  12   2  10     4870.02     4735.21    135.99 o 
  13   2  10      117.74      118.59     27.18 o 
  14   2  10     4662.53     4680.19    144.63 o 
  15   2  10        1.38      -23.19     38.13 o 
 -16   3  10       11.11      103.55     68.61 o 
 -15   3  10     1670.55     1988.71    141.46 o 
 -14   3  10       32.73       22.43     37.38 o 
 -13   3  10     2945.22     2770.74    120.27 o 
 -12   3  10       24.27       21.21     49.18 o 
 -11   3  10     4301.96     4534.73    141.63 o 
 -10   3  10       37.47        7.36     32.21 o 
  -9   3  10     2837.86     2887.73     79.57 o 
  -8   3  10      828.99      742.39     42.72 o 
  -7   3  10     4498.06     4364.88    117.20 o 
  -6   3  10      448.93      470.51     38.73 o 
  -5   3  10     5941.14     5914.60    159.37 o 
  -4   3  10      438.83      271.13     70.61 o 
  -3   3  10     6900.63     6694.22    128.64 o 
  -2   3  10      105.57      100.82     13.46 o 
  -1   3  10     6479.46     6253.49     92.71 o 
   0   3  10      198.59      176.24     16.69 o 
   1   3  10     7754.30     7690.10     97.59 o 
   2   3  10      871.65      872.90     41.29 o 
   3   3  10     7475.96     7528.62     94.90 o 
   4   3  10       19.28        8.09      8.99 o 
   5   3  10     4447.69     4245.26    137.98 o 
   6   3  10      346.16      311.62     30.71 o 
   7   3  10     4476.00     4446.07    115.80 o 
   8   3  10      901.17      833.29     76.62 o 
   9   3  10     5606.77     5452.67    161.38 o 
  10   3  10      111.72       86.38     23.00 o 
  11   3  10     3749.97     3949.32    122.57 o 
  12   3  10        1.67       16.20     21.06 o 
  13   3  10     2281.60     2236.97     98.94 o 
  14   3  10       75.95       56.21     30.39 o 
 -15   4  10        9.24       42.88     41.79 o 
 -14   4  10     3363.78     3582.10    303.42 o 
 -13   4  10       68.91       18.50     54.99 o 
 -12   4  10     4050.03     4100.87    309.38 o 
 -11   4  10       43.87       16.58     50.70 o 
 -10   4  10     5720.45     5951.18    192.75 o 
  -9   4  10        4.49       16.69     18.53 o 
  -8   4  10     7299.96     7006.16    172.05 o 
  -7   4  10      548.78      445.28     36.37 o 
  -6   4  10     6378.84     6300.01    129.99 o 
  -5   4  10      187.03      199.77     35.26 o 
  -4   4  10     5134.29     5158.60    201.14 o 
  -3   4  10       99.99      102.03     20.78 o 
  -2   4  10     6211.60     6036.15    108.68 o 
  -1   4  10      190.67      196.96     20.63 o 
   0   4  10     7372.67     7442.80    111.85 o 
   1   4  10      633.48      720.45     35.83 o 
   2   4  10     7114.59     7095.18    141.02 o 
   3   4  10      100.16      107.03     14.56 o 
   4   4  10     6113.80     6250.62     99.56 o 
   5   4  10      421.66      395.00     53.02 o 
   6   4  10     4955.79     4889.36    176.35 o 
   7   4  10      112.55       77.61     26.71 o 
   8   4  10     3695.33     3640.57    163.55 o 
   9   4  10      108.09      110.59     24.64 o 
  10   4  10     2721.95     2779.64    102.33 o 
  11   4  10        6.60       32.42     21.75 o 
  12   4  10     2218.25     2263.09     98.54 o 
  13   4  10       70.11       38.29     51.90 o 
  14   4  10     1225.26     1308.06    109.04 o 
 -14   5  10       52.84       44.11    103.29 o 
 -13   5  10     2713.41     2448.27    151.51 o 
 -12   5  10       13.65      -35.86     40.74 o 
 -11   5  10     3702.70     3596.36    175.22 o 
 -10   5  10      108.72      151.92     38.94 o 
  -9   5  10     4130.59     4076.42    140.78 o 
  -8   5  10      190.19      170.73     31.65 o 
  -7   5  10     5934.80     5788.89    184.08 o 
  -6   5  10       79.46       69.70     24.56 o 
  -5   5  10     5534.12     5733.66    168.72 o 
  -4   5  10      798.11      718.76     59.43 o 
  -3   5  10     7149.47     7126.68    429.33 o 
  -2   5  10        2.56       16.11     14.26 o 
  -1   5  10     4793.50     4858.66    109.66 o 
   0   5  10     1375.88     1355.50     59.47 o 
   1   5  10     8767.10     8589.83    150.94 o 
   2   5  10        3.05      -15.01     16.48 o 
   3   5  10     3275.73     3309.99     92.07 o 
   4   5  10      549.70      555.05     36.27 o 
   5   5  10     7943.57     8092.90    228.50 o 
   6   5  10      221.44      255.49     47.44 o 
   7   5  10     5227.72     5274.50    197.64 o 
   8   5  10      170.13      138.45     41.90 o 
   9   5  10     3377.36     3362.16    125.19 o 
  10   5  10      640.83      649.69     51.75 o 
  11   5  10     3439.98     3375.31    117.67 o 
  12   5  10      259.29      264.89     34.14 o 
  13   5  10     1693.18     1686.73    105.07 o 
  14   5  10       21.64       17.02     44.82 o 
 -14   6  10     1373.65     1338.48    175.38 o 
 -13   6  10       53.36      -44.40     50.30 o 
 -12   6  10     1684.44     1587.61    178.80 o 
 -11   6  10        6.54        5.12     31.55 o 
 -10   6  10     1500.10     1408.01     88.85 o 
  -9   6  10       78.01       74.16     27.65 o 
  -8   6  10     3391.88     3363.66    128.39 o 
  -7   6  10      185.16      132.30     36.44 o 
  -6   6  10     5184.40     4839.07    137.55 o 
  -5   6  10      273.45      241.34     39.42 o 
  -4   6  10     5194.54     5199.58    191.09 o 
  -3   6  10        1.28       35.79     21.38 o 
  -2   6  10     7635.35     7463.13    147.56 o 
  -1   6  10        1.06        7.41     18.24 o 
   0   6  10     3776.68     3823.58    107.61 o 
   1   6  10        8.84       15.53     15.69 o 
   2   6  10     4026.69     4110.83     94.46 o 
   3   6  10      292.31      236.10     34.72 o 
   4   6  10     4989.34     5093.18    131.85 o 
   5   6  10      430.26      466.57     51.10 o 
   6   6  10     4174.83     4271.62    150.30 o 
   7   6  10      165.67      150.30     43.53 o 
   8   6  10     3880.50     3952.62    184.90 o 
   9   6  10      103.03      110.01     39.50 o 
  10   6  10     4721.19     4778.28    158.47 o 
  11   6  10      229.52      239.62     37.31 o 
  12   6  10     3022.97     3084.75    137.86 o 
  13   6  10      205.52      306.78     74.50 o 
 -12   7  10       92.20       22.54    126.74 o 
 -11   7  10     2028.43     2130.19    173.34 o 
 -10   7  10       76.69      102.86     44.95 o 
  -9   7  10     2466.14     2601.67    119.65 o 
  -8   7  10      366.47      383.38     41.98 o 
  -7   7  10     1982.57     2090.55    100.58 o 
  -6   7  10      125.87      115.57     38.31 o 
  -5   7  10     3022.64     3075.12    136.15 o 
  -4   7  10       29.42       12.00     22.44 o 
  -3   7  10     3288.52     3203.30    131.62 o 
  -2   7  10        1.37       -1.07     30.79 o 
  -1   7  10     3249.17     3274.23    105.87 o 
   0   7  10       20.90       19.68     17.57 o 
   1   7  10     5646.23     5641.34    142.63 o 
   2   7  10        0.88       -4.45     20.88 o 
   3   7  10     4463.91     4407.98    125.19 o 
   4   7  10        6.69      -13.47     27.72 o 
   5   7  10     4385.36     4320.56    183.53 o 
   6   7  10        2.34       -8.11     30.15 o 
   7   7  10     3586.99     3706.91    150.14 o 
   8   7  10      170.29      185.85     52.16 o 
   9   7  10     3465.55     3780.01    192.73 o 
  10   7  10      115.46       51.05     37.31 o 
  11   7  10     2309.62     2093.73    201.69 o 
 -11   8  10       52.21      -34.99     34.99 o 
 -10   8  10     2622.38     2592.96    130.33 o 
  -9   8  10       30.02       27.49    131.25 o 
  -8   8  10     3825.16     4168.59    190.31 o 
  -7   8  10      124.69      602.31    511.60 o 
  -6   8  10     2330.32     2397.98    130.41 o 
  -5   8  10      251.42      284.27     48.31 o 
  -4   8  10     3409.55     3672.22    224.34 o 
  -3   8  10       51.24       98.76     31.25 o 
  -2   8  10     3569.21     3539.69    143.63 o 
  -1   8  10       93.03      127.09     32.28 o 
   0   8  10     3590.62     3560.87    119.52 o 
   1   8  10      208.84      308.72     38.91 o 
   2   8  10     3497.96     3487.05    118.18 o 
   3   8  10      181.85      110.32     36.65 o 
   4   8  10     3258.23     3332.41    252.72 o 
   5   8  10       55.30       60.75     33.16 o 
   6   8  10     2989.63     3180.53    163.20 o 
   7   8  10       99.46      114.69     35.16 o 
   8   8  10     2222.56     2293.53    173.20 o 
   9   8  10       49.43        9.86     36.29 o 
 -10   9  10       71.48     -106.33    106.33 o 
  -9   9  10     2870.43     2900.82    292.43 o 
  -8   9  10       29.08       98.96     83.60 o 
  -7   9  10     2437.93     2696.56    159.28 o 
  -6   9  10       25.26      238.16    229.85 o 
  -5   9  10     2923.64     3426.47    229.81 o 
  -4   9  10      603.03      588.46     95.56 o 
  -3   9  10     3331.94     3445.78    151.23 o 
  -2   9  10      231.80      272.45     61.62 o 
  -1   9  10     3321.91     3304.41    145.34 o 
   0   9  10       83.10       71.60     32.73 o 
   1   9  10     3171.78     3212.77    122.67 o 
   2   9  10      281.08      266.69     52.23 o 
   3   9  10     2644.13     2653.48    208.47 o 
   4   9  10      244.23      256.20     50.75 o 
   5   9  10     2401.19     2467.67    146.56 o 
   6   9  10      156.91      124.34     39.96 o 
   7   9  10     2867.30     3001.48    148.48 o 
   8   9  10      180.11      229.31     67.44 o 
  -8  10  10     1529.47     1335.71    161.14 o 
  -7  10  10       18.63       94.21    137.67 o 
  -6  10  10     1867.73     1802.51    134.69 o 
  -5  10  10      178.46      595.64    517.07 o 
  -4  10  10     1585.78     1395.30    154.62 o 
  -3  10  10       98.11       63.27     50.61 o 
  -2  10  10     2763.47     3156.50    224.82 o 
  -1  10  10      262.05      226.94     65.98 o 
   0  10  10     2377.82     2507.24    196.79 o 
   1  10  10      126.89      146.16     41.21 o 
   2  10  10     1627.74     1690.52    154.20 o 
   3  10  10      127.19      152.45     48.21 o 
   4  10  10     1906.37     1976.04    135.21 o 
   5  10  10      497.92      474.38     72.65 o 
   6  10  10     2335.54     2289.09    231.10 o 
  -2  11  10       30.25      -15.21     47.54 o 
  -1  11  10     1547.77     1703.93    179.06 o 
   0  11  10       36.89       40.90     50.26 o 
 -15   0  11     3373.25     3491.38    246.88 o 
 -13   0  11     6252.00     6878.06    323.27 o 
 -11   0  11     5783.88     5702.40    272.83 o 
  -9   0  11     7968.06     8384.06    311.58 o 
  -7   0  11     5233.69     5603.41    261.37 o 
  -5   0  11     7289.86     6933.79    276.77 o 
  -3   0  11    11441.41    11723.57    172.31 o 
  -1   0  11    13314.55    13516.52    362.64 o 
   1   0  11    13303.73    13400.28    235.23 o 
   3   0  11     9809.39     9794.13    257.67 o 
   5   0  11     5495.13     5392.41    134.14 o 
   7   0  11     4352.93     4243.46    126.68 o 
   9   0  11     7624.84     7308.65    177.01 o 
  11   0  11     3987.78     3775.39    137.45 o 
  13   0  11     1819.94     1645.63    144.51 o 
 -16   1  11     2083.50     2115.35    143.58 o 
 -15   1  11        9.73       17.24     34.27 o 
 -14   1  11     2479.86     2427.80    158.78 o 
 -13   1  11       89.32       70.26     47.64 o 
 -12   1  11     4678.14     4801.73    185.59 o 
 -11   1  11        0.19      -32.63     46.39 o 
 -10   1  11     3029.97     2890.81    134.39 o 
  -9   1  11       49.20       74.31     34.48 o 
  -8   1  11     6242.93     6448.43    156.97 o 
  -7   1  11      319.43      270.61     63.76 o 
  -6   1  11     7609.03     7469.00    208.95 o 
  -5   1  11       94.21      117.39     16.95 o 
  -4   1  11     9225.45     9164.90    193.49 o 
  -3   1  11      686.35      719.20     42.30 o 
  -2   1  11     6972.20     7015.27     97.74 o 
  -1   1  11       81.02       87.33     12.24 o 
   0   1  11     8586.72     8576.03    150.20 o 
   1   1  11      691.86      682.12     38.68 o 
   2   1  11     9344.20     9412.74    143.07 o 
   3   1  11      302.34      322.27     25.25 o 
   4   1  11     6080.58     6000.22    106.18 o 
   5   1  11     1829.61     1780.02     59.69 o 
   6   1  11     5067.83     5178.29    104.38 o 
   7   1  11      872.43      907.03     41.97 o 
   8   1  11     5427.55     5368.24    103.94 o 
   9   1  11     1307.93     1256.82     56.27 o 
  10   1  11     4226.23     4144.33    103.71 o 
  11   1  11      175.15      132.31     25.44 o 
  12   1  11     3200.51     3143.18    106.90 o 
  13   1  11      382.57      376.69     48.20 o 
  14   1  11     2838.03     2689.85    158.33 o 
  15   1  11        0.68      -59.23     59.23 o 
 -16   2  11        3.06        2.62     58.24 o 
 -15   2  11     1582.08     1832.94    112.58 o 
 -14   2  11       21.13       79.16     50.13 o 
 -13   2  11     1357.31     1293.25    229.03 o 
 -12   2  11        1.34      -36.08     36.08 o 
 -11   2  11     2385.62     2442.64    128.98 o 
 -10   2  11        4.01        8.54     27.27 o 
  -9   2  11     2577.69     2450.84     88.06 o 
  -8   2  11      468.30      404.60     40.75 o 
  -7   2  11     3788.66     3785.63     87.88 o 
  -6   2  11      176.09      183.75     21.73 o 
  -5   2  11     6459.98     6430.34    109.58 o 
  -4   2  11      119.35      136.52     18.07 o 
  -3   2  11     3182.34     3073.12     72.99 o 
  -2   2  11      211.65      249.25     21.36 o 
  -1   2  11     1913.04     1847.75     38.43 o 
   0   2  11       51.56       55.67     11.60 o 
   1   2  11     6793.41     6733.59    113.78 o 
   2   2  11      175.59      154.18     18.74 o 
   3   2  11     4202.99     4143.00     93.09 o 
   4   2  11      152.58      158.25     20.91 o 
   5   2  11     6404.06     6405.34    120.66 o 
   6   2  11        4.80       -0.59     12.32 o 
   7   2  11     5113.08     5008.77    113.58 o 
   8   2  11        0.28       23.94     13.86 o 
   9   2  11     6444.84     6290.49    136.97 o 
  10   2  11       57.15       76.09     32.86 o 
  11   2  11     2892.30     2779.73    123.54 o 
  12   2  11      233.81      192.50     41.41 o 
  13   2  11     3671.26     3460.20    145.88 o 
  14   2  11        5.28      -20.10     34.90 o 
 -15   3  11        1.84      -37.48     37.48 o 
 -14   3  11     1677.95     1596.68    124.54 o 
 -13   3  11       16.44      -77.95    100.48 o 
 -12   3  11     3104.55     2874.15    156.73 o 
 -11   3  11        7.79        0.47     24.24 o 
 -10   3  11     3256.91     3281.91    118.99 o 
  -9   3  11      112.37       55.69     20.20 o 
  -8   3  11     4303.75     4169.27    142.66 o 
  -7   3  11      786.09      765.15     51.50 o 
  -6   3  11     4722.30     4603.60    116.75 o 
  -5   3  11       28.11       43.86     22.20 o 
  -4   3  11     6908.14     6849.70    164.19 o 
  -3   3  11      106.83      129.57     13.29 o 
  -2   3  11     4376.56     4282.76     73.61 o 
  -1   3  11      448.27      397.96     24.11 o 
   0   3  11     7440.33     7431.23     97.80 o 
   1   3  11      167.30      163.34     20.31 o 
   2   3  11     9013.81     9041.24    178.77 o 
   3   3  11       44.14       44.26     13.56 o 
   4   3  11     4940.67     5035.73    105.44 o 
   5   3  11      168.58      194.60     27.58 o 
   6   3  11     5773.23     5732.01    132.63 o 
   7   3  11      499.63      498.72     41.34 o 
   8   3  11     5856.37     5955.03    207.32 o 
   9   3  11        9.51      -15.63     23.07 o 
  10   3  11     3688.85     3606.03    139.10 o 
  11   3  11      145.76      190.06     37.38 o 
  12   3  11     2255.06     2149.69    115.79 o 
  13   3  11       10.49      -29.31     38.71 o 
  14   3  11     2983.11     2986.37    227.05 o 
 -15   4  11     3651.90     4255.83    301.73 o 
 -14   4  11        0.16      -34.27     36.15 o 
 -13   4  11     4497.62     4725.03    208.26 o 
 -12   4  11       20.44      -65.35    113.93 o 
 -11   4  11     5754.03     5679.47    214.42 o 
 -10   4  11      221.96      248.02     92.94 o 
  -9   4  11     4734.46     4720.39    148.81 o 
  -8   4  11       85.35       64.43     34.21 o 
  -7   4  11     8345.24     8156.49    216.83 o 
  -6   4  11       27.08       20.41     22.99 o 
  -5   4  11     7513.02     7707.40    142.17 o 
  -4   4  11       69.25       32.94     34.50 o 
  -3   4  11     9535.27     9557.26    194.79 o 
  -2   4  11        0.15       -3.14     14.52 o 
  -1   4  11     5615.35     5468.35    117.43 o 
   0   4  11      185.98      167.34     20.98 o 
   1   4  11     9359.21     9394.77    135.36 o 
   2   4  11       34.29       48.50     18.21 o 
   3   4  11     7055.58     7281.69    149.08 o 
   4   4  11        3.50        2.90     16.42 o 
   5   4  11     7841.96     7888.76    222.68 o 
   6   4  11      399.65      467.95     68.43 o 
   7   4  11     4224.50     4211.81    174.61 o 
   8   4  11      305.28      294.35    100.28 o 
   9   4  11     3779.25     3712.78    141.84 o 
  10   4  11        0.57        9.45     28.70 o 
  11   4  11     3733.01     3642.16    148.60 o 
  12   4  11       28.58      -33.74     33.74 o 
  13   4  11     2454.89     2370.50    129.10 o 
 -14   5  11     2547.77     2309.81    219.58 o 
 -13   5  11        6.80       -5.22    143.63 o 
 -12   5  11     3365.78     3236.90    173.24 o 
 -11   5  11       30.32      -14.71     67.68 o 
 -10   5  11     2927.79     2912.51    156.16 o 
  -9   5  11       41.08       68.86     53.32 o 
  -8   5  11     4812.82     5041.95    153.87 o 
  -7   5  11       63.49       61.84     27.48 o 
  -6   5  11     4564.28     4554.55    169.20 o 
  -5   5  11       27.80       78.72     34.00 o 
  -4   5  11     6181.44     6302.56    174.49 o 
  -3   5  11        2.78       42.20     22.99 o 
  -2   5  11    11620.59    11370.81    376.26 o 
  -1   5  11      270.14      258.06     27.89 o 
   0   5  11     6742.24     6641.02    132.49 o 
   1   5  11       11.11       -7.99     17.10 o 
   2   5  11     7108.26     7436.16    373.64 o 
   3   5  11     1858.87     1764.24    104.83 o 
   4   5  11     6927.68     7076.91    213.83 o 
   5   5  11      283.77      290.77     49.88 o 
   6   5  11     4661.06     4341.97    178.69 o 
   7   5  11      398.98      400.06     68.75 o 
   8   5  11     3741.81     3577.77    171.89 o 
   9   5  11      193.77      257.55     53.25 o 
  10   5  11     4158.60     4243.70    160.92 o 
  11   5  11      362.03      370.75     51.93 o 
  12   5  11     2879.98     2812.44    138.40 o 
 -13   6  11     1535.81     1522.48    123.21 o 
 -12   6  11        1.15      -80.52     80.52 o 
 -11   6  11     1538.47     1406.15    115.43 o 
 -10   6  11       16.91       54.34     89.13 o 
  -9   6  11     2917.54     2839.97    124.74 o 
  -8   6  11       40.03       14.65     28.18 o 
  -7   6  11     2263.81     2266.51    123.60 o 
  -6   6  11       33.32      -12.16     50.67 o 
  -5   6  11     2654.29     2751.41    199.64 o 
  -4   6  11      386.03      377.11     47.99 o 
  -3   6  11     2631.50     2473.63    112.72 o 
  -2   6  11       65.93       88.46     27.67 o 
  -1   6  11     4597.79     4571.16    146.30 o 
   0   6  11       13.40        5.58     17.94 o 
   1   6  11     2759.39     2675.11     93.01 o 
   2   6  11        2.34      -13.62     23.70 o 
   3   6  11     1799.22     1814.76    105.34 o 
   4   6  11       85.05      108.69     32.46 o 
   5   6  11     3336.71     3163.72    154.00 o 
   6   6  11      213.93      225.87     49.82 o 
   7   6  11     2906.51     2945.35    158.70 o 
   8   6  11      182.69      211.96     69.45 o 
   9   6  11     3950.23     3873.04    208.97 o 
  10   6  11      147.33      217.35     43.02 o 
  11   6  11     3041.28     3274.62    149.70 o 
 -12   7  11      845.82      673.49    125.39 o 
 -11   7  11       32.68      -48.62     48.62 o 
 -10   7  11     1423.68     1396.83    118.55 o 
  -9   7  11      232.37      290.16     55.11 o 
  -8   7  11     2271.04     2260.19    133.12 o 
  -7   7  11        0.07       16.65     27.23 o 
  -6   7  11     1749.66     1638.85    106.18 o 
  -5   7  11       26.42       71.67     30.91 o 
  -4   7  11     2784.25     2896.66    132.28 o 
  -3   7  11        0.14        5.03     19.43 o 
  -2   7  11     1369.88     1332.23     86.63 o 
  -1   7  11        9.89      -21.69     22.68 o 
   0   7  11     2873.10     2862.77    122.76 o 
   1   7  11       86.73      132.27     26.43 o 
   2   7  11     2352.20     2427.24    124.26 o 
   3   7  11       16.71      -11.84     24.78 o 
   4   7  11     3358.07     3383.97    155.09 o 
   5   7  11       73.28      107.91     34.92 o 
   6   7  11     2861.55     2984.09    133.66 o 
   7   7  11      122.08       71.17     43.88 o 
   8   7  11     2119.03     2160.34    143.89 o 
   9   7  11        1.15       15.67     82.13 o 
  10   7  11     1929.80     2102.07    150.57 o 
 -11   8  11     2158.21     2363.71    158.81 o 
 -10   8  11       65.23       82.92     92.64 o 
  -9   8  11     2836.14     3091.44    173.55 o 
  -8   8  11        0.14        8.68     88.39 o 
  -7   8  11     2920.72     3557.16    317.15 o 
  -6   8  11       27.87       56.34     43.88 o 
  -5   8  11     2580.63     2643.00    135.53 o 
  -4   8  11       12.91        5.82     28.15 o 
  -3   8  11     3730.71     3756.68    155.12 o 
  -2   8  11      225.67      204.48     53.27 o 
  -1   8  11     3028.29     3123.58    280.19 o 
   0   8  11       21.78       13.01     35.16 o 
   1   8  11     4260.42     4361.99    162.15 o 
   2   8  11        8.33       59.78     28.09 o 
   3   8  11     3324.49     3377.00    158.08 o 
   4   8  11        4.90       48.59     30.75 o 
   5   8  11     3168.83     3254.77    163.89 o 
   6   8  11       92.19      141.37     45.62 o 
   7   8  11     2695.95     2644.31    135.82 o 
   8   8  11       27.91      -25.62     43.32 o 
  -9   9  11       51.45       90.32    120.75 o 
  -8   9  11     3133.88     3383.00    182.70 o 
  -7   9  11        6.15      197.60    167.20 o 
  -6   9  11     3051.87     3358.46    308.16 o 
  -5   9  11       90.13      147.51     61.15 o 
  -4   9  11     2711.66     2819.83    211.99 o 
  -3   9  11      106.74      126.28     39.13 o 
  -2   9  11     4179.44     4460.93    174.31 o 
  -1   9  11      141.49      104.19     29.34 o 
   0   9  11     3479.53     3528.72    209.52 o 
   1   9  11      144.42      130.30     37.73 o 
   2   9  11     2404.52     2757.46    200.39 o 
   3   9  11      209.04      199.01     61.76 o 
   4   9  11     2939.66     3080.24    163.34 o 
   5   9  11      578.56      648.19    114.05 o 
   6   9  11     3181.17     3308.00    178.71 o 
   7   9  11       23.10       33.52     39.80 o 
  -7  10  11     2155.82     2500.81    246.75 o 
  -6  10  11       54.77      133.97    295.02 o 
  -5  10  11     1114.98     1419.59    439.28 o 
  -4  10  11       29.27      -33.86     48.80 o 
  -3  10  11     3023.73     3299.22    236.88 o 
  -2  10  11      124.38       92.28     53.54 o 
  -1  10  11     2674.56     2684.09    204.62 o 
   0  10  11      148.85       57.12     45.05 o 
   1  10  11     1660.85     1634.40    157.10 o 
   2  10  11      338.93      382.64     77.89 o 
   3  10  11     2282.29     2437.84    194.30 o 
   4  10  11      252.90      221.22     69.29 o 
   5  10  11     2577.91     2528.69    158.42 o 
   0  11  11     1067.11     1293.92    157.24 o 
 -16   0  12     2038.02     2208.55    207.11 o 
 -14   0  12     3010.51     3273.20    234.60 o 
 -12   0  12     6011.57     6213.81    297.91 o 
 -10   0  12     3431.95     3325.57    207.79 o 
  -8   0  12    10714.74    10851.48    349.08 o 
  -6   0  12     9218.65     9248.81    342.26 o 
  -4   0  12     7270.77     7275.06    279.38 o 
  -2   0  12    13816.45    13392.63    306.42 o 
   0   0  12     9458.41     9708.68    206.66 o 
   2   0  12    14676.85    14665.65    262.99 o 
   4   0  12     9727.13     9556.02    221.41 o 
   6   0  12     3557.63     3733.16    119.06 o 
   8   0  12     4159.25     3995.44    130.26 o 
  10   0  12     3022.20     3053.35    121.98 o 
  12   0  12     3416.39     3270.84    134.33 o 
 -16   1  12       47.72       -5.01     51.48 o 
 -15   1  12     2474.05     2490.47    149.96 o 
 -14   1  12        0.85       -7.76     35.78 o 
 -13   1  12     3477.47     3389.25    162.71 o 
 -12   1  12        7.58      -47.80     47.80 o 
 -11   1  12     2974.34     2963.13    188.81 o 
 -10   1  12       58.73       74.75     34.81 o 
  -9   1  12     4556.75     4738.74    170.23 o 
  -8   1  12        7.80       47.68     28.43 o 
  -7   1  12     2533.11     2386.05    181.63 o 
  -6   1  12     1159.73     1094.53     62.95 o 
  -5   1  12     7653.64     7774.80    189.28 o 
  -4   1  12      215.31      200.45     20.99 o 
  -3   1  12     4104.82     4167.21    116.27 o 
  -2   1  12        1.08      -14.86     14.86 o 
  -1   1  12     6208.62     5722.95    230.12 o 
   0   1  12      545.89      608.71     43.76 o 
   1   1  12     7749.66     7747.41    134.05 o 
   2   1  12      139.32      142.46     22.02 o 
   3   1  12     6196.39     6394.72    111.61 o 
   4   1  12      152.44      128.86     19.16 o 
   5   1  12     6588.66     6566.62    118.88 o 
   6   1  12      355.05      352.72     27.57 o 
   7   1  12     5909.94     5705.61    107.58 o 
   8   1  12      286.61      315.66     27.93 o 
   9   1  12     5636.53     5558.64    119.58 o 
  10   1  12      174.33      187.42     25.66 o 
  11   1  12     3329.09     3391.03    109.95 o 
  12   1  12      323.42      403.83     50.72 o 
  13   1  12     2503.01     2468.78    123.34 o 
  14   1  12        7.88      -34.88     52.42 o 
 -15   2  12        4.43       39.80     44.11 o 
 -14   2  12     1522.83     1576.06    108.02 o 
 -13   2  12        3.01       58.07     36.10 o 
 -12   2  12     2379.93     2519.94    130.21 o 
 -11   2  12        1.59        6.66     26.02 o 
 -10   2  12     1444.15     1438.82     81.24 o 
  -9   2  12      114.15      114.31     23.08 o 
  -8   2  12     3842.15     3750.47    119.68 o 
  -7   2  12       27.14       43.65     21.16 o 
  -6   2  12     4532.17     4536.02    150.20 o 
  -5   2  12      122.70      132.62     18.64 o 
  -4   2  12     4285.67     4243.93     90.81 o 
  -3   2  12        8.03        4.28     11.90 o 
  -2   2  12     2777.73     2819.34     69.33 o 
  -1   2  12        0.16        3.05     12.62 o 
   0   2  12     4396.72     4335.61     70.08 o 
   1   2  12        0.13       -2.48     12.80 o 
   2   2  12     2065.23     2074.35     68.02 o 
   3   2  12      100.46      111.11     18.18 o 
   4   2  12     3096.93     3072.38     85.17 o 
   5   2  12      101.69      103.26     18.67 o 
   6   2  12     3271.78     3374.81     93.95 o 
   7   2  12       94.58       38.18     16.12 o 
   8   2  12     4154.05     4044.64     99.32 o 
   9   2  12        8.38      -12.76     18.28 o 
  10   2  12     4118.39     3904.77    143.67 o 
  11   2  12        8.64      -18.00     38.03 o 
  12   2  12     1720.71     1645.71    100.95 o 
  13   2  12       65.59       67.70     32.23 o 
  14   2  12     2350.20     2323.53    194.34 o 
 -15   3  12     1916.37     2221.79    216.57 o 
 -14   3  12        6.32       -2.70     73.69 o 
 -13   3  12     1811.50     1740.08    127.10 o 
 -12   3  12        0.04       12.61     79.53 o 
 -11   3  12     2813.31     2890.12    151.66 o 
 -10   3  12        3.51      -29.25     29.25 o 
  -9   3  12     2068.14     1955.11     79.68 o 
  -8   3  12       20.42       -9.44     18.76 o 
  -7   3  12     5922.89     5623.58    138.50 o 
  -6   3  12       20.79      -14.37     21.34 o 
  -5   3  12     4576.56     4515.39    110.33 o 
  -4   3  12        0.42        5.55     14.47 o 
  -3   3  12     5245.98     5175.07    103.23 o 
  -2   3  12        2.70        9.50     11.26 o 
  -1   3  12     3601.07     3574.10     70.15 o 
   0   3  12      386.31      348.98     22.81 o 
   1   3  12    10542.93    10340.96    149.94 o 
   2   3  12        7.74       21.22     12.79 o 
   3   3  12     2922.92     2951.99     83.33 o 
   4   3  12       55.17       42.66     13.70 o 
   5   3  12     6845.74     6905.10    132.09 o 
   6   3  12      386.83      469.70     41.20 o 
   7   3  12     3697.76     3486.59    157.91 o 
   8   3  12       18.83       15.62     31.91 o 
   9   3  12     4811.67     4910.32    168.61 o 
  10   3  12       97.26       62.58     27.00 o 
  11   3  12     3274.64     3184.18    138.98 o 
  12   3  12        2.38      -18.77     32.07 o 
  13   3  12     2586.04     2531.68    131.77 o 
 -15   4  12      158.01      379.94    104.44 o 
 -14   4  12     3420.76     3789.26    369.44 o 
 -13   4  12        4.28      -50.35    149.70 o 
 -12   4  12     5017.56     5169.50    213.81 o 
 -11   4  12      339.74      390.66    114.19 o 
 -10   4  12     4925.66     5117.76    162.88 o 
  -9   4  12        0.64       22.42     33.98 o 
  -8   4  12     6001.95     6330.24    203.92 o 
  -7   4  12       10.65      -19.06     27.76 o 
  -6   4  12     6565.11     6348.50    188.19 o 
  -5   4  12      455.59      516.04     54.50 o 
  -4   4  12     8378.73     8414.39    196.43 o 
  -3   4  12      197.51      190.82     32.05 o 
  -2   4  12     8873.18     9062.69    160.00 o 
  -1   4  12      116.77      106.55     17.46 o 
   0   4  12    10335.06    10142.64    145.53 o 
   1   4  12      110.84       93.79     15.58 o 
   2   4  12     7876.30     7713.16    161.61 o 
   3   4  12      177.08      154.59     27.49 o 
   4   4  12     7595.16     7635.28    221.49 o 
   5   4  12       28.90       49.53     30.07 o 
   6   4  12     5344.73     5373.85    197.50 o 
   7   4  12       63.97       73.92     34.70 o 
   8   4  12     6693.87     6728.87    233.31 o 
   9   4  12        9.99       -2.52     31.41 o 
  10   4  12     3568.01     3689.05    149.58 o 
  11   4  12       20.53       73.15     39.29 o 
  12   4  12     3012.98     3088.78    144.19 o 
 -14   5  12       34.97      -21.59     51.92 o 
 -13   5  12     2693.68     2815.20    164.63 o 
 -12   5  12       33.15       -7.54     99.61 o 
 -11   5  12     2833.96     2862.32    161.61 o 
 -10   5  12       34.22       10.78     42.94 o 
  -9   5  12     4932.31     5013.33    160.73 o 
  -8   5  12        8.03       31.52     64.32 o 
  -7   5  12     5373.83     5274.52    184.38 o 
  -6   5  12        0.94        1.32     26.69 o 
  -5   5  12     4154.02     4320.49    154.32 o 
  -4   5  12       90.12       70.55     23.53 o 
  -3   5  12     7653.45     7595.34    188.85 o 
  -2   5  12       26.01      -21.28     22.92 o 
  -1   5  12     7133.42     7184.19    175.77 o 
   0   5  12       28.56       36.97     17.53 o 
   1   5  12     6933.58     7002.52    149.56 o 
   2   5  12     1062.22     1075.30     85.30 o 
   3   5  12     8350.07     8223.67    232.21 o 
   4   5  12      292.47      271.80     48.66 o 
   5   5  12     5220.71     5320.20    196.84 o 
   6   5  12      614.79      652.31     75.12 o 
   7   5  12     3938.44     3925.04    179.09 o 
   8   5  12      170.22      224.19     54.60 o 
   9   5  12     3712.68     3790.95    186.62 o 
  10   5  12      372.01      459.99     58.68 o 
  11   5  12     2925.16     3084.98    143.95 o 
 -13   6  12       12.24      -14.94     58.83 o 
 -12   6  12     1075.58     1030.34    100.84 o 
 -11   6  12       10.89       57.21     35.50 o 
 -10   6  12     2523.88     2549.17    123.83 o 
  -9   6  12       38.58       35.80     31.34 o 
  -8   6  12     1792.48     1941.32    102.91 o 
  -7   6  12       51.17        8.31     34.95 o 
  -6   6  12     1662.33     1733.30    108.76 o 
  -5   6  12       12.73       39.51     23.46 o 
  -4   6  12     2402.55     2378.07    139.68 o 
  -3   6  12       50.57       44.83     26.89 o 
  -2   6  12     1238.28     1244.22     81.66 o 
  -1   6  12      216.41      220.73     37.44 o 
   0   6  12     1948.62     1915.90     96.58 o 
   1   6  12      172.12      133.61     29.03 o 
   2   6  12     2308.28     2361.08    117.92 o 
   3   6  12      102.22      143.60     41.42 o 
   4   6  12     3379.63     3370.64    159.61 o 
   5   6  12      143.44      135.98     39.63 o 
   6   6  12     2711.85     2719.62    152.65 o 
   7   6  12       86.71      122.13     38.68 o 
   8   6  12     2151.13     2399.66    181.23 o 
   9   6  12       67.93       72.03     44.68 o 
  10   6  12     2623.91     2598.58    132.58 o 
  11   6  12      558.96      446.50     98.45 o 
 -12   7  12       34.50      -62.22     62.22 o 
 -11   7  12      762.11      631.75     85.96 o 
 -10   7  12        8.10       50.48     40.30 o 
  -9   7  12     1304.33     1238.42     85.24 o 
  -8   7  12        1.89      -17.48     35.85 o 
  -7   7  12     1264.78     1233.12     96.63 o 
  -6   7  12        7.97        7.86     29.85 o 
  -5   7  12     2338.56     2440.06    127.99 o 
  -4   7  12       31.96       59.24     30.58 o 
  -3   7  12     2165.13     2087.82    178.46 o 
  -2   7  12        3.48       -5.00     24.12 o 
  -1   7  12     2454.85     2608.80    121.82 o 
   0   7  12       17.16       47.92     28.48 o 
   1   7  12     1383.88     1334.35    125.76 o 
   2   7  12      319.10      338.06     70.77 o 
   3   7  12     1145.59     1287.26     96.27 o 
   4   7  12       78.81       81.81     27.76 o 
   5   7  12     2007.20     2071.34    135.05 o 
   6   7  12      164.92      128.53     44.90 o 
   7   7  12     1905.41     1926.08    137.59 o 
   8   7  12        0.90      -23.93     36.35 o 
   9   7  12     1687.93     1777.24    139.22 o 
 -10   8  12     1890.20     1863.26    190.84 o 
  -9   8  12       16.03      158.81    245.33 o 
  -8   8  12     2100.23     2214.58    253.61 o 
  -7   8  12        1.14      -22.40     34.81 o 
  -6   8  12     2809.56     2836.60    148.56 o 
  -5   8  12       54.67      103.33     42.37 o 
  -4   8  12     3488.50     3563.00    157.24 o 
  -3   8  12        0.61      -25.80     43.08 o 
  -2   8  12     2955.29     2973.86    138.90 o 
  -1   8  12        0.93      -31.62     31.62 o 
   0   8  12     4540.95     4609.57    168.97 o 
   1   8  12        0.87       11.28     55.21 o 
   2   8  12     3411.07     3588.42    222.01 o 
   3   8  12       32.93       29.14     51.42 o 
   4   8  12     2380.21     2330.33    138.54 o 
   5   8  12       15.23       22.29     31.16 o 
   6   8  12     3397.28     3286.66    341.27 o 
   7   8  12      110.56      116.68     51.13 o 
  -8   9  12        9.55       59.29    132.69 o 
  -7   9  12     3316.73     3461.60    253.83 o 
  -6   9  12       26.55       27.45     59.95 o 
  -5   9  12     2460.54     2281.64    194.28 o 
  -4   9  12        1.85      -54.60     54.60 o 
  -3   9  12     4143.51     4433.20    181.07 o 
  -2   9  12       12.52       20.82     30.74 o 
  -1   9  12     3009.07     3160.91    148.77 o 
   0   9  12        9.42       14.58     28.93 o 
   1   9  12     2863.81     3047.19    208.98 o 
   2   9  12       76.24       91.03     55.25 o 
   3   9  12     3754.27     4036.52    251.19 o 
   4   9  12      226.81      199.46     72.89 o 
   5   9  12     3038.82     3174.93    227.26 o 
   6   9  12        3.59        6.32     41.47 o 
  -6  10  12      791.31     1242.98    635.84 o 
  -5  10  12       32.32       43.58     58.65 o 
  -4  10  12     1989.11     2008.73    188.78 o 
  -3  10  12       16.50       32.10     50.76 o 
  -2  10  12     2127.91     2176.18    191.32 o 
  -1  10  12       30.74       46.54     44.34 o 
   0  10  12     1535.63     1423.12    107.43 o 
   1  10  12       67.16       61.08     49.45 o 
   2  10  12     1723.04     1985.37    178.18 o 
   3  10  12      184.98      286.34     79.11 o 
 -15   0  13     1981.01     2039.04    192.46 o 
 -13   0  13     2180.10     2017.38    180.55 o 
 -11   0  13     3509.90     3207.54    214.40 o 
  -9   0  13     6572.96     6820.07    294.69 o 
  -7   0  13     7296.44     7045.24    314.28 o 
  -5   0  13    14973.15    14422.38    426.26 o 
  -3   0  13    10535.87    11000.85    521.70 o 
  -1   0  13     8962.06     8997.99    204.71 o 
   1   0  13    12552.20    12853.63    253.53 o 
   3   0  13     8217.04     8272.91    257.39 o 
   5   0  13     6607.03     6654.48    161.36 o 
   7   0  13     8271.06     8369.26    189.40 o 
   9   0  13     4206.66     4067.38    141.05 o 
  11   0  13     4942.14     4761.83    162.21 o 
 -16   1  13     1620.51     1671.78    177.35 o 
 -15   1  13      101.05      111.76     48.53 o 
 -14   1  13     2632.92     2759.09    155.60 o 
 -13   1  13      128.18       85.44    153.44 o 
 -12   1  13     3121.43     3110.87    151.99 o 
 -11   1  13      143.21       97.35     53.32 o 
 -10   1  13     3167.65     3355.03    152.23 o 
  -9   1  13      178.08      261.27     50.17 o 
  -8   1  13     4638.77     4835.20    137.92 o 
  -7   1  13       88.99       78.28     27.40 o 
  -6   1  13     4131.28     3911.48    119.58 o 
  -5   1  13      580.57      589.97     45.00 o 
  -4   1  13     4215.87     4143.37     91.55 o 
  -3   1  13      188.42      173.88     19.61 o 
  -2   1  13     5550.92     5673.05    135.28 o 
  -1   1  13        0.29       10.72     14.09 o 
   0   1  13     6001.74     6163.57    142.04 o 
   1   1  13      184.80      211.97     29.04 o 
   2   1  13     7137.04     6979.72    135.25 o 
   3   1  13       58.12       49.43     14.47 o 
   4   1  13     6321.79     6447.01    119.31 o 
   5   1  13      138.40      132.95     20.55 o 
   6   1  13     4640.52     4673.08     98.29 o 
   7   1  13      256.08      186.10     22.60 o 
   8   1  13     6673.82     6380.42    128.31 o 
   9   1  13      144.82      115.40     22.02 o 
  10   1  13     4438.73     4404.35    112.92 o 
  11   1  13      162.41      150.51     36.62 o 
  12   1  13     2474.30     2381.60    120.10 o 
  13   1  13        8.61        9.62     36.38 o 
  14   1  13     3283.56     3108.23    218.38 o 
 -15   2  13     1277.51     1325.04    163.70 o 
 -14   2  13        0.16      -10.63    136.15 o 
 -13   2  13     2483.46     2606.19    119.86 o 
 -12   2  13        3.04       17.09     22.93 o 
 -11   2  13     2185.98     2108.99    101.90 o 
 -10   2  13        1.50       72.51     26.50 o 
  -9   2  13     2160.62     2111.37     84.48 o 
  -8   2  13      148.07       87.41     24.84 o 
  -7   2  13     2771.62     2814.13    128.15 o 
  -6   2  13      350.56      310.61     41.88 o 
  -5   2  13     3321.15     3253.34    105.27 o 
  -4   2  13       12.00        7.08     12.28 o 
  -3   2  13     1870.16     1815.84     59.76 o 
  -2   2  13       45.44       48.66     13.53 o 
  -1   2  13     3387.73     3382.89    106.44 o 
   0   2  13      255.59      234.22     25.97 o 
   1   2  13     5625.58     5541.06    114.44 o 
   2   2  13        8.37        3.26     15.38 o 
   3   2  13     1872.15     1906.68     69.47 o 
   4   2  13        0.78       -6.94     14.46 o 
   5   2  13     3145.79     3246.87     94.00 o 
   6   2  13       54.95       48.43     16.37 o 
   7   2  13     2600.89     2608.88     88.21 o 
   8   2  13       86.00       87.22     20.82 o 
   9   2  13     2579.92     2580.88    117.58 o 
  10   2  13       58.27       40.93     31.15 o 
  11   2  13     1005.94     1087.57     82.55 o 
  12   2  13       77.79       65.46     25.87 o 
  13   2  13     1839.53     1936.17    174.97 o 
 -15   3  13       27.06        9.57     53.92 o 
 -14   3  13     2476.29     2825.41    355.67 o 
 -13   3  13       25.69       -0.09     98.81 o 
 -12   3  13     2631.80     2746.28    161.35 o 
 -11   3  13       41.28       61.79     44.65 o 
 -10   3  13     1663.56     1826.81    123.57 o 
  -9   3  13       46.13       41.78     25.82 o 
  -8   3  13     3576.58     3537.33    134.63 o 
  -7   3  13      146.48      103.13     23.39 o 
  -6   3  13     3889.58     3868.91    144.29 o 
  -5   3  13      590.93      570.28     55.31 o 
  -4   3  13     4212.60     4051.82     95.62 o 
  -3   3  13        0.53        5.87     13.75 o 
  -2   3  13     2892.83     2937.42     77.83 o 
  -1   3  13        3.05       -9.91     12.46 o 
   0   3  13     5993.63     5837.87    116.04 o 
   1   3  13      100.72       78.54     17.87 o 
   2   3  13     2407.04     2448.01     78.48 o 
   3   3  13        2.81       17.24     16.65 o 
   4   3  13     4453.31     4381.87    107.54 o 
   5   3  13       40.76       60.19     17.77 o 
   6   3  13     2651.11     2606.80    136.60 o 
   7   3  13      214.56      191.90     43.65 o 
   8   3  13     4359.63     4425.17    153.99 o 
   9   3  13      118.24       92.63     29.44 o 
  10   3  13     2070.78     2027.09    109.77 o 
  11   3  13       91.87       34.18     26.54 o 
  12   3  13     2115.30     2103.38    126.78 o 
 -14   4  13       54.00       62.06     57.38 o 
 -13   4  13     2690.18     2866.71    362.40 o 
 -12   4  13        0.00       61.92     40.55 o 
 -11   4  13     2433.43     2601.49    151.11 o 
 -10   4  13       55.79       56.97     37.57 o 
  -9   4  13     4593.08     4541.16    153.29 o 
  -8   4  13        2.01       16.27     26.80 o 
  -7   4  13     5060.09     5291.28    181.56 o 
  -6   4  13      122.32      152.13     35.53 o 
  -5   4  13     5831.42     6062.15    181.79 o 
  -4   4  13      237.38      231.42     29.39 o 
  -3   4  13     9091.95     9060.06    165.27 o 
  -2   4  13        1.00        2.53     13.47 o 
  -1   4  13     7439.60     7450.21    128.93 o 
   0   4  13      133.62       75.03     25.27 o 
   1   4  13     9152.48     9175.09    183.22 o 
   2   4  13      606.47      566.60     46.69 o 
   3   4  13     6298.41     6298.27    202.60 o 
   4   4  13       11.90       10.98     32.69 o 
   5   4  13     5579.85     5691.18    202.25 o 
   6   4  13        0.50       50.22     38.22 o 
   7   4  13     4765.85     4526.32    192.45 o 
   8   4  13      340.96      428.76     65.28 o 
   9   4  13     5074.37     5129.27    174.81 o 
  10   4  13       56.67       20.54     32.43 o 
  11   4  13     3962.04     3946.07    161.70 o 
 -13   5  13        3.46      -50.26     62.12 o 
 -12   5  13     2349.55     2503.37    158.63 o 
 -11   5  13        2.52       69.18    103.67 o 
 -10   5  13     3691.50     4134.45    230.08 o 
  -9   5  13      107.22      129.37     40.08 o 
  -8   5  13     4057.90     4103.96    203.91 o 
  -7   5  13       60.60       12.35     27.15 o 
  -6   5  13     4916.06     5044.92    141.43 o 
  -5   5  13       55.24       55.61     30.06 o 
  -4   5  13     6633.89     6658.20    188.27 o 
  -3   5  13       41.35       61.24     25.58 o 
  -2   5  13     4332.50     4315.03    141.69 o 
  -1   5  13      145.45      163.43     30.80 o 
   0   5  13     5081.65     4945.88    176.11 o 
   1   5  13       49.70       38.18     29.13 o 
   2   5  13     5348.95     5563.25    194.09 o 
   3   5  13      108.22      103.64     45.89 o 
   4   5  13     5117.08     5074.12    194.37 o 
   5   5  13       82.13       79.03     37.58 o 
   6   5  13     4577.78     4726.73    197.56 o 
   7   5  13       65.77       71.74     36.79 o 
   8   5  13     3768.27     3761.61    186.82 o 
   9   5  13      107.42       48.50     60.95 o 
  10   5  13     3186.20     3094.71    144.25 o 
 -13   6  13     1475.97     1467.64    177.49 o 
 -12   6  13        6.84        4.93     52.73 o 
 -11   6  13     1347.72     1420.69    149.29 o 
 -10   6  13       59.99       55.53     35.38 o 
  -9   6  13     2182.62     2292.36    123.15 o 
  -8   6  13        1.38      -22.51     30.41 o 
  -7   6  13     1600.56     1503.58    107.22 o 
  -6   6  13      150.32      162.07     41.20 o 
  -5   6  13     1575.79     1674.14    105.63 o 
  -4   6  13        4.75        2.69     21.12 o 
  -3   6  13     1602.63     1684.22     97.29 o 
  -2   6  13        0.50      -25.90     28.03 o 
  -1   6  13     2059.86     2137.71    105.16 o 
   0   6  13       20.38      -42.41     42.41 o 
   1   6  13     1768.65     1930.34    155.79 o 
   2   6  13      377.93      387.19     84.39 o 
   3   6  13     3858.30     3825.71    171.45 o 
   4   6  13      251.03      225.55     48.61 o 
   5   6  13     3184.59     3102.92    161.02 o 
   6   6  13       28.15       16.08     29.42 o 
   7   6  13     2263.68     2229.62    143.74 o 
   8   6  13        7.62      -51.97     63.15 o 
   9   6  13     2451.90     2563.79    163.23 o 
  10   6  13      186.59      217.40     72.61 o 
 -11   7  13      169.77      176.04     81.32 o 
 -10   7  13     1961.46     1997.41     98.87 o 
  -9   7  13       85.70       49.78     35.63 o 
  -8   7  13     1438.38     1583.89    129.02 o 
  -7   7  13       66.88       45.18     33.18 o 
  -6   7  13     1795.73     1883.90    118.88 o 
  -5   7  13       64.76       66.94     32.05 o 
  -4   7  13     1642.27     1775.37    109.74 o 
  -3   7  13        8.29      -10.21     44.98 o 
  -2   7  13     2259.77     2123.83    113.17 o 
  -1   7  13       25.86       37.42     23.58 o 
   0   7  13     2650.80     2619.53    185.79 o 
   1   7  13      110.68      186.18     55.88 o 
   2   7  13     1599.49     1524.28    148.37 o 
   3   7  13       35.28        7.64     28.29 o 
   4   7  13     1544.40     1495.14    116.77 o 
   5   7  13       27.87       30.04     35.91 o 
   6   7  13     1918.35     1934.48    136.16 o 
   7   7  13       26.74       34.63     32.48 o 
   8   7  13      927.91     1034.38    110.30 o 
 -10   8  13        1.42      -77.49     77.49 o 
  -9   8  13     1943.57     2076.14    200.95 o 
  -8   8  13        9.43      396.18    360.49 o 
  -7   8  13     2833.24     2709.11    152.41 o 
  -6   8  13       38.58       71.21     59.90 o 
  -5   8  13     2478.04     2616.51    142.36 o 
  -4   8  13       78.90       54.76     41.81 o 
  -3   8  13     4608.42     4752.01    182.37 o 
  -2   8  13       61.81       92.80     43.34 o 
  -1   8  13     3992.70     4205.92    167.28 o 
   0   8  13       37.31       73.63     45.36 o 
   1   8  13     2593.59     2638.84    192.69 o 
   2   8  13        0.86       -3.86     34.33 o 
   3   8  13     2901.28     3303.51    222.85 o 
   4   8  13      102.73      105.28     47.04 o 
   5   8  13     3225.07     3331.58    183.39 o 
   6   8  13       32.83       42.15     37.81 o 
  -8   9  13     2321.44     2391.82    219.82 o 
  -7   9  13       51.68      140.92     70.55 o 
  -6   9  13     1748.93     1813.06    180.04 o 
  -5   9  13       27.39       10.41     51.45 o 
  -4   9  13     3746.87     3937.84    179.73 o 
  -3   9  13       12.13       20.26     29.34 o 
  -2   9  13     2869.22     2861.15    147.53 o 
  -1   9  13        5.02      -38.46     43.53 o 
   0   9  13     3423.77     3604.59    234.72 o 
   1   9  13       56.59       64.00     51.28 o 
   2   9  13     2733.83     2966.88    216.79 o 
   3   9  13       14.56       94.84     61.26 o 
   4   9  13     3280.54     3414.21    238.88 o 
  -5  10  13     1015.01      817.23    134.16 o 
  -4  10  13       63.89       38.35     58.44 o 
  -3  10  13     1180.02     1339.94    154.45 o 
   0  10  13        0.57      -10.01     42.87 o 
   1  10  13     1002.74      919.10    126.57 o 
 -14   0  14     1959.58     2272.58    199.61 o 
 -12   0  14     3262.03     2982.42    214.73 o 
 -10   0  14     3459.48     3598.77    226.52 o 
  -8   0  14     4368.45     4563.59    269.27 o 
  -6   0  14     8695.55     8892.92    358.88 o 
  -4   0  14     7876.55     7649.46    313.04 o 
  -2   0  14     9735.71    10131.38    225.15 o 
   0   0  14     7028.80     7358.45    197.22 o 
   2   0  14     7747.98     7690.47    208.50 o 
   4   0  14     6571.57     6742.30    200.68 o 
   6   0  14     8151.47     8292.83    190.66 o 
   8   0  14    10517.27    10176.95    222.63 o 
  10   0  14     7142.99     6942.36    195.94 o 
  12   0  14     3056.80     3082.20    157.28 o 
 -15   1  14     1686.66     1837.88    181.73 o 
 -14   1  14      163.73      133.73    121.46 o 
 -13   1  14     2364.12     2302.78    137.05 o 
 -12   1  14      451.42      390.69     62.70 o 
 -11   1  14     2294.47     2420.42    135.19 o 
 -10   1  14      193.26      245.57     39.36 o 
  -9   1  14     3686.69     3835.11    115.28 o 
  -8   1  14      258.93      292.37     37.80 o 
  -7   1  14     5817.14     5959.63    158.26 o 
  -6   1  14       19.72       48.67     21.51 o 
  -5   1  14     5597.69     5405.13    192.66 o 
  -4   1  14       25.26       34.41     24.27 o 
  -3   1  14     4527.12     4492.72    141.73 o 
  -2   1  14       12.63       22.42     19.99 o 
  -1   1  14     6684.82     6843.24    155.24 o 
   0   1  14      569.41      564.84     47.97 o 
   1   1  14     6931.68     6919.64    157.81 o 
   2   1  14       42.24       45.71     19.58 o 
   3   1  14     4758.92     4906.85    116.15 o 
   4   1  14        0.47      -14.99     14.99 o 
   5   1  14     5059.60     5209.96    123.66 o 
   6   1  14       73.85       72.50     24.45 o 
   7   1  14     4423.92     4393.21    107.81 o 
   8   1  14        8.75       -3.71     22.51 o 
   9   1  14     4355.33     4346.43    112.46 o 
  10   1  14        0.20       -0.81     22.52 o 
  11   1  14     2486.81     2639.82    133.73 o 
  12   1  14        8.55       -4.04     31.44 o 
  13   1  14     2988.34     2735.04    202.50 o 
 -15   2  14        4.75       -9.80     60.11 o 
 -14   2  14     2602.63     2861.55    354.63 o 
 -13   2  14        6.32       16.53    107.35 o 
 -12   2  14     1690.27     1719.31     97.38 o 
 -11   2  14        1.96      -36.34     36.34 o 
 -10   2  14     2139.24     2227.00    102.08 o 
  -9   2  14       15.03       34.31     25.22 o 
  -8   2  14     3252.72     3450.88    118.25 o 
  -7   2  14       16.28      -21.36     26.47 o 
  -6   2  14     1688.52     1632.09     80.35 o 
  -5   2  14      190.27      134.88     30.75 o 
  -4   2  14     2067.91     2113.57     86.96 o 
  -3   2  14      130.12      118.45     31.08 o 
  -2   2  14     2169.81     2104.96     88.22 o 
  -1   2  14       30.85       15.13     18.76 o 
   0   2  14     5511.93     5488.16    118.19 o 
   1   2  14       32.89       24.94     15.79 o 
   2   2  14     2580.49     2586.78     83.08 o 
   3   2  14       45.35       59.84     18.00 o 
   4   2  14     3724.42     3747.17    103.20 o 
   5   2  14        1.30      -10.52     16.04 o 
   6   2  14     2068.69     2108.91     81.01 o 
   7   2  14        0.62       10.83     14.63 o 
   8   2  14     1624.78     1710.41     83.43 o 
   9   2  14       77.54       95.43     30.07 o 
  10   2  14     1319.13     1381.80     92.83 o 
  11   2  14      142.45       82.50     29.78 o 
  12   2  14     1412.77     1314.48    143.19 o 
 -14   3  14       39.19      103.05     60.77 o 
 -13   3  14     3555.93     3704.71    313.57 o 
 -12   3  14      248.68      294.00     58.35 o 
 -11   3  14     1590.85     1689.61    123.04 o 
 -10   3  14      149.11      115.13     50.06 o 
  -9   3  14     3674.45     3950.89    142.29 o 
  -8   3  14       63.72       31.22     28.53 o 
  -7   3  14     2659.78     2761.82    102.61 o 
  -6   3  14      712.44      698.93     64.35 o 
  -5   3  14     3082.09     3096.69    168.64 o 
  -4   3  14      254.95      204.57     31.66 o 
  -3   3  14     3247.07     3221.50    110.40 o 
  -2   3  14       53.60       90.22     22.53 o 
  -1   3  14     4210.51     4108.42    125.61 o 
   0   3  14      176.33      153.10     23.08 o 
   1   3  14     3223.22     3158.98     90.77 o 
   2   3  14      308.94      292.03     31.42 o 
   3   3  14     2769.93     2889.21     90.21 o 
   4   3  14        1.18       -2.25     33.39 o 
   5   3  14     2658.95     2854.21    115.19 o 
   6   3  14       27.96      -22.15     33.52 o 
   7   3  14     2992.25     3022.17    156.20 o 
   8   3  14       20.93       10.78     25.53 o 
   9   3  14     1527.94     1490.89     96.34 o 
  10   3  14       69.43       72.86     27.91 o 
  11   3  14     1894.24     1917.13    114.16 o 
 -14   4  14     1087.60     1004.11    143.14 o 
 -13   4  14      225.08      263.47     84.74 o 
 -12   4  14     1791.84     1747.66    157.57 o 
 -11   4  14       36.33       46.54     37.79 o 
 -10   4  14     2334.93     2510.32    121.80 o 
  -9   4  14        1.77      -21.52     27.65 o 
  -8   4  14     3431.69     3480.64    158.18 o 
  -7   4  14        8.99       31.18     26.00 o 
  -6   4  14     4853.05     4906.70    172.17 o 
  -5   4  14      205.45      130.16     46.17 o 
  -4   4  14     5268.63     5113.49    239.85 o 
  -3   4  14       19.62      -26.23     26.23 o 
  -2   4  14     4039.63     4200.13    129.62 o 
  -1   4  14       54.24      -12.28     19.27 o 
   0   4  14     7504.27     7127.35    169.19 o 
   1   4  14      210.47      208.40     33.16 o 
   2   4  14     4648.64     4699.17    137.02 o 
   3   4  14        7.68        1.90     24.35 o 
   4   4  14     7029.96     7089.77    227.40 o 
   5   4  14       68.40       38.58     25.98 o 
   6   4  14     3944.57     4090.39    183.29 o 
   7   4  14       89.01      121.89     40.76 o 
   8   4  14     5777.64     5914.14    232.83 o 
   9   4  14       73.63       90.46     34.44 o 
  10   4  14     3077.56     3033.82    142.36 o 
 -13   5  14     1356.83     1622.07    185.64 o 
 -12   5  14        8.17      -63.20     63.20 o 
 -11   5  14     2788.03     3122.92    170.33 o 
 -10   5  14      174.35      203.52     54.89 o 
  -9   5  14     2391.47     2379.18    140.27 o 
  -8   5  14      110.31      124.52     40.95 o 
  -7   5  14     3583.89     3624.23    160.98 o 
  -6   5  14       13.68      -12.39     28.23 o 
  -5   5  14     4299.18     4151.28    158.87 o 
  -4   5  14        0.04       19.78     23.48 o 
  -3   5  14     4564.80     4393.99    166.21 o 
  -2   5  14        6.46      -18.47     26.68 o 
  -1   5  14     3584.47     3687.56    155.95 o 
   0   5  14       25.51        7.49     24.19 o 
   1   5  14     3290.76     3411.00    153.18 o 
   2   5  14       17.47        1.61     25.15 o 
   3   5  14     4295.30     4235.20    178.25 o 
   4   5  14       24.57       90.33     36.23 o 
   5   5  14     3269.42     3257.76    165.06 o 
   6   5  14      125.10       74.19     38.04 o 
   7   5  14     3950.75     3943.98    191.81 o 
   8   5  14       14.75       27.64     39.61 o 
   9   5  14     4391.27     4388.89    212.56 o 
 -12   6  14     1362.30     1233.67    162.22 o 
 -11   6  14       61.43       58.50     63.70 o 
 -10   6  14     1710.32     1718.73    106.38 o 
  -9   6  14       73.77       50.78     53.16 o 
  -8   6  14     1149.78     1053.88     75.49 o 
  -7   6  14       11.18       -5.40     29.92 o 
  -6   6  14     1979.57     1953.87    119.17 o 
  -5   6  14        7.39       17.14     23.92 o 
  -4   6  14     2656.74     2739.80    204.16 o 
  -3   6  14       20.02      104.39     47.21 o 
  -2   6  14     2714.54     2752.06    194.12 o 
  -1   6  14      230.06      286.57     67.07 o 
   0   6  14     2873.69     2885.32    145.18 o 
   1   6  14       89.71      100.40     31.61 o 
   2   6  14     2298.96     2412.07    137.11 o 
   3   6  14       12.27       28.52     30.45 o 
   4   6  14     2415.44     2463.04    146.30 o 
   5   6  14        3.97       93.11     40.34 o 
   6   6  14     2393.71     2472.79    153.12 o 
   7   6  14       10.46        3.70     37.83 o 
   8   6  14     1424.20     1490.83    130.43 o 
 -11   7  14     1453.69     1450.80    119.43 o 
 -10   7  14       80.39       17.87     37.02 o 
  -9   7  14     2533.49     2771.79    172.91 o 
  -8   7  14       39.06       57.98     41.46 o 
  -7   7  14     1962.21     2115.82    133.71 o 
  -6   7  14      148.81      127.00     39.77 o 
  -5   7  14     1697.77     1965.65    121.53 o 
  -4   7  14        0.82       43.51     48.02 o 
  -3   7  14     2254.08     2466.32    196.33 o 
  -2   7  14       64.15       69.07     46.83 o 
  -1   7  14     1833.53     1940.58    167.63 o 
   0   7  14        0.76      -19.55     38.91 o 
   1   7  14     2734.20     2876.79    165.65 o 
   2   7  14       80.47      111.66     39.32 o 
   3   7  14     2059.40     2189.60    139.34 o 
   4   7  14      185.40      156.32     44.78 o 
   5   7  14     2368.96     2281.95    148.24 o 
   6   7  14       16.23       17.13     32.18 o 
   7   7  14     1127.43     1187.85    113.78 o 
  -9   8  14       90.14      238.77     81.29 o 
  -8   8  14     2817.66     2596.31    218.56 o 
  -7   8  14       21.26      -53.06     54.38 o 
  -6   8  14     2244.77     2355.54    142.09 o 
  -5   8  14      217.47      167.74     68.10 o 
  -4   8  14     3217.28     3503.41    245.15 o 
  -3   8  14       21.38      126.53     65.37 o 
  -2   8  14     3118.08     3477.44    234.54 o 
  -1   8  14       88.42      116.65     57.33 o 
   0   8  14     2840.57     3047.39    217.34 o 
   1   8  14      315.81      223.30     64.41 o 
   2   8  14     3371.15     3667.63    184.33 o 
   3   8  14       69.71       97.74     71.73 o 
   4   8  14     2381.02     2502.50    159.60 o 
   5   8  14        2.42      -31.85     75.77 o 
  -4   9  14        0.23       -9.01     42.91 o 
  -3   9  14     1991.53     2288.10    198.85 o 
  -2   9  14        9.25       66.68     54.22 o 
  -1   9  14     2956.82     3141.40    228.40 o 
   0   9  14       38.81       15.41     43.86 o 
   1   9  14     2106.18     2059.14    185.00 o 
   2   9  14       39.96      -24.59     51.64 o 
 -13   0  15     2448.58     2341.89    202.68 o 
 -11   0  15     3027.63     3359.91    227.40 o 
  -9   0  15     2496.63     2659.83    193.55 o 
  -7   0  15     4837.75     4690.24    277.82 o 
  -5   0  15     2122.50     2280.65    185.83 o 
  -3   0  15     4408.84     4660.78    250.90 o 
  -1   0  15     5765.33     5840.96    180.89 o 
   1   0  15     6642.88     6925.91    201.80 o 
   3   0  15     5353.62     5389.81    184.37 o 
   5   0  15     4837.97     4974.89    150.50 o 
   7   0  15     6362.26     6389.64    178.59 o 
   9   0  15     7443.78     7333.10    237.28 o 
  11   0  15     3027.81     2874.37    150.73 o 
 -15   1  15       37.05       19.16     56.34 o 
 -14   1  15     1637.01     1712.08    116.43 o 
 -13   1  15       81.87       24.67     45.13 o 
 -12   1  15     1728.98     1827.82     98.58 o 
 -11   1  15      201.70      241.35     49.36 o 
 -10   1  15     2701.57     2993.39    150.87 o 
  -9   1  15      170.99      165.81     36.86 o 
  -8   1  15     2805.39     2810.30    221.51 o 
  -7   1  15      182.86      209.82     50.77 o 
  -6   1  15     5170.46     5252.90    203.87 o 
  -5   1  15      109.29       83.80     49.13 o 
  -4   1  15     5809.44     5777.98    202.36 o 
  -3   1  15      118.69      128.48     27.13 o 
  -2   1  15     4266.03     4410.67    129.81 o 
  -1   1  15      721.71      678.22     53.78 o 
   0   1  15     7054.49     7197.66    166.34 o 
   1   1  15       77.96       86.45     22.12 o 
   2   1  15     4148.03     4231.35    129.05 o 
   3   1  15      436.25      394.74     36.42 o 
   4   1  15     4098.54     4083.36    111.93 o 
   5   1  15      323.83      370.27     37.01 o 
   6   1  15     3874.64     3952.22    104.28 o 
   7   1  15        5.46       12.31     18.79 o 
   8   1  15     3291.82     3248.64     98.16 o 
   9   1  15        0.79      -18.39     18.39 o 
  10   1  15     1926.97     1952.54     94.50 o 
  11   1  15       32.28      -21.51     28.54 o 
  12   1  15     2125.51     1957.50    171.39 o 
 -14   2  15        8.13       -2.17     57.99 o 
 -13   2  15     2751.92     2763.91    393.29 o 
 -12   2  15       32.09        2.70     34.81 o 
 -11   2  15     1400.36     1676.04    118.19 o 
 -10   2  15        3.61      161.42    283.08 o 
  -9   2  15     3619.26     3725.31    137.09 o 
  -8   2  15       82.64       36.54     68.06 o 
  -7   2  15     2534.37     2636.50    213.24 o 
  -6   2  15      120.29      170.29     42.58 o 
  -5   2  15     3102.14     3090.44    153.39 o 
  -4   2  15       59.92       64.61     29.48 o 
  -3   2  15     2622.44     2689.00    102.73 o 
  -2   2  15       46.61       61.08     37.61 o 
  -1   2  15     3447.41     3481.55    118.09 o 
   0   2  15       91.18       80.44     20.61 o 
   1   2  15     2554.89     2595.53     86.33 o 
   2   2  15      144.14      110.60     21.27 o 
   3   2  15     3150.35     3074.72     96.19 o 
   4   2  15        3.63       16.10     19.64 o 
   5   2  15     2470.80     2609.81     91.76 o 
   6   2  15        1.36       -3.83     18.77 o 
   7   2  15     3089.51     3145.99    112.53 o 
   8   2  15       47.02       52.93     23.61 o 
   9   2  15     1332.55     1277.93     89.71 o 
  10   2  15        5.94      -14.46     31.60 o 
  11   2  15     1439.18     1353.41    145.26 o 
 -14   3  15     1453.83     1546.40    177.98 o 
 -13   3  15      149.33      183.85     68.59 o 
 -12   3  15     1457.91     1527.43    119.55 o 
 -11   3  15      231.64      314.90     96.76 o 
 -10   3  15     3156.91     3440.64    302.89 o 
  -9   3  15      341.16      329.18     89.03 o 
  -8   3  15     3933.63     4145.88    273.92 o 
  -7   3  15      134.63      149.85     61.90 o 
  -6   3  15     3186.11     3063.64    224.73 o 
  -5   3  15      272.96      218.51     61.82 o 
  -4   3  15     3111.67     3066.72    150.31 o 
  -3   3  15      168.91      153.16     25.50 o 
  -2   3  15     3233.27     3268.89    116.59 o 
  -1   3  15      207.39      154.70     32.83 o 
   0   3  15     5202.13     5102.47    145.96 o 
   1   3  15      478.30      385.86     34.55 o 
   2   3  15     2788.26     2888.55     92.50 o 
   3   3  15      312.95      307.51     33.46 o 
   4   3  15     3229.80     3311.09    102.23 o 
   5   3  15      220.65      189.76     33.91 o 
   6   3  15     3078.79     3232.33    162.85 o 
   7   3  15      120.90      164.52     42.89 o 
   8   3  15     2706.01     2667.30    127.23 o 
   9   3  15      151.90      116.55     41.81 o 
  10   3  15     1976.16     2018.37    117.42 o 
 -13   4  15     1469.36     1708.08    180.03 o 
 -12   4  15      213.12      188.18     71.94 o 
 -11   4  15     1431.20     1530.95    118.48 o 
 -10   4  15        2.90       66.45    105.08 o 
  -9   4  15     2643.70     3090.91    453.22 o 
  -8   4  15       13.46       43.99     53.12 o 
  -7   4  15     3009.33     2895.61    226.97 o 
  -6   4  15      201.47      218.55     76.61 o 
  -5   4  15     4387.71     4567.55    268.24 o 
  -4   4  15        1.94      -44.84     44.84 o 
  -3   4  15     3208.04     3228.82    141.24 o 
  -2   4  15        4.19       -3.21     18.12 o 
  -1   4  15     5018.70     4899.50    145.10 o 
   0   4  15      423.42      407.48     45.07 o 
   1   4  15     3380.98     3389.85    120.74 o 
   2   4  15       26.95      -17.09     38.97 o 
   3   4  15     5038.95     5209.52    197.81 o 
   4   4  15      175.16      143.49     42.79 o 
   5   4  15     4048.36     3972.04    184.35 o 
   6   4  15        1.63      -35.98     40.87 o 
   7   4  15     5208.32     5609.05    225.48 o 
   8   4  15      108.49       99.97     47.06 o 
   9   4  15     3534.81     3631.47    156.98 o 
 -13   5  15       72.02      138.21     73.22 o 
 -12   5  15     1863.57     2052.70    200.56 o 
 -11   5  15      379.19      355.41     92.31 o 
 -10   5  15     1718.26     1885.62    142.22 o 
  -9   5  15       95.84      216.72    189.24 o 
  -8   5  15     1810.47     1611.33    177.92 o 
  -7   5  15      185.42      119.37     51.92 o 
  -6   5  15     2298.03     2346.85    199.83 o 
  -5   5  15       37.53       44.20     45.19 o 
  -4   5  15     2594.93     2790.56    209.45 o 
  -3   5  15      219.10      217.59     43.92 o 
  -2   5  15     3399.37     3343.41    151.44 o 
  -1   5  15      322.06      373.36     76.58 o 
   0   5  15     3804.62     3824.09    165.47 o 
   1   5  15        0.37      -27.88     27.88 o 
   2   5  15     3593.38     3639.51    166.58 o 
   3   5  15       16.61       55.46     69.62 o 
   4   5  15     3525.33     3696.68    186.19 o 
   5   5  15      311.20      326.66     56.17 o 
   6   5  15     2306.26     2514.57    153.47 o 
   7   5  15        0.61        5.83     65.90 o 
   8   5  15     4097.18     4335.24    214.90 o 
 -10   6  15       97.53      120.78     72.61 o 
  -9   6  15     1500.62     1655.44    140.79 o 
  -8   6  15       55.60       60.79     55.62 o 
  -7   6  15     1721.05     1756.53    181.51 o 
  -6   6  15       43.48       10.57     46.05 o 
  -5   6  15     2323.07     2396.36    203.55 o 
  -4   6  15        6.69       31.81     37.25 o 
  -3   6  15     2855.73     2963.29    188.02 o 
  -2   6  15       55.72       86.09     63.36 o 
  -1   6  15     2407.94     2329.65    133.82 o 
   0   6  15      390.51      444.74     62.74 o 
   1   6  15     3511.15     3632.33    170.79 o 
   2   6  15       23.72       27.38     34.35 o 
   3   6  15     1693.17     1734.43    124.25 o 
   4   6  15      224.30      193.14     48.34 o 
   5   6  15     1604.98     1600.30    126.73 o 
   6   6  15      172.24      154.23     50.40 o 
   7   6  15      687.96      647.90     89.72 o 
 -10   7  15     1418.31     1529.45    183.68 o 
  -9   7  15        0.50      -23.38     52.34 o 
  -8   7  15     2385.08     2650.37    233.41 o 
  -7   7  15       17.42       29.14     49.68 o 
  -6   7  15     1812.16     1726.46    182.84 o 
  -5   7  15       83.33       76.52     51.16 o 
  -4   7  15     2638.25     2653.07    214.47 o 
  -3   7  15      100.75      170.12     66.81 o 
  -2   7  15     2060.85     2281.21    192.72 o 
  -1   7  15       51.25        1.38     56.77 o 
   0   7  15     1281.53     1256.88    104.38 o 
   1   7  15      134.50      120.31     40.30 o 
   2   7  15     1997.07     2076.10    135.83 o 
   3   7  15      559.77      520.23     80.02 o 
   4   7  15     2562.86     2627.39    229.14 o 
   5   7  15       45.80      175.14     53.36 o 
   6   7  15     2309.54     2337.09    246.57 o 
  -7   8  15     1697.96     1549.04    179.87 o 
  -6   8  15      494.65      457.80    103.10 o 
  -5   8  15     2578.31     2730.67    229.69 o 
  -4   8  15       71.88      121.29     65.47 o 
  -3   8  15     2125.85     2398.93    203.28 o 
  -2   8  15      153.53      157.13     65.51 o 
  -1   8  15     2601.98     2618.50    208.26 o 
   0   8  15      156.20       57.55     36.23 o 
   1   8  15     1726.64     1794.84    131.48 o 
   2   8  15      137.12      111.59    103.97 o 
   3   8  15     2539.75     2473.63    157.16 o 
   4   8  15      151.21       58.87     59.01 o 
  -4   9  15     1698.90     1792.74    187.79 o 
  -3   9  15        0.44      -17.97     52.00 o 
  -2   9  15     1850.89     2023.23    192.94 o 
  -1   9  15       72.18      118.50     62.73 o 
   0   9  15     1862.24     1919.88    186.67 o 
 -12   0  16     1445.96     1491.72    158.33 o 
 -10   0  16     2203.82     2286.97    189.95 o 
  -8   0  16     2284.51     2268.31    202.05 o 
  -6   0  16     2716.51     2744.04    217.67 o 
  -4   0  16     1163.09     1096.23    133.51 o 
  -2   0  16     1828.45     1774.49    159.39 o 
   0   0  16     4307.90     4466.75    206.97 o 
   2   0  16     4291.92     4405.30    171.20 o 
   4   0  16     4351.05     4199.62    140.24 o 
   6   0  16     4553.92     4437.49    150.55 o 
   8   0  16     3903.97     3995.32    150.29 o 
  10   0  16     1475.82     1405.81    192.29 o 
 -13   1  16     1727.85     1578.84    172.22 o 
 -12   1  16        0.16      -47.57     47.57 o 
 -11   1  16     1393.96     1519.95    114.51 o 
 -10   1  16       15.48       93.68     58.04 o 
  -9   1  16     2975.39     3127.10    161.41 o 
  -8   1  16      140.64      174.22     77.18 o 
  -7   1  16     2817.92     2819.47    158.64 o 
  -6   1  16       97.76       79.82     38.49 o 
  -5   1  16     2458.12     2443.29    141.62 o 
  -4   1  16      394.26      312.41     68.85 o 
  -3   1  16     3431.48     3397.71    158.18 o 
  -2   1  16      177.66      196.76     33.02 o 
  -1   1  16     5014.06     5126.17    146.92 o 
   0   1  16      337.11      433.71     46.61 o 
   1   1  16     3254.23     3403.96    120.64 o 
   2   1  16      151.90      176.16     45.90 o 
   3   1  16     3326.89     3371.20    104.68 o 
   4   1  16      514.63      473.03     41.53 o 
   5   1  16     2836.96     2957.46    101.55 o 
   6   1  16      227.76      219.00     26.87 o 
   7   1  16     3188.94     3129.11     97.46 o 
   8   1  16       19.12       45.20     21.73 o 
   9   1  16     2922.85     2965.94    116.78 o 
  10   1  16       29.96       18.58     28.58 o 
  11   1  16     1269.14     1429.65    146.79 o 
 -12   2  16     1820.98     1886.01    193.47 o 
 -11   2  16        4.52      103.66     88.10 o 
 -10   2  16     2632.22     2760.17    228.20 o 
  -9   2  16       67.98      118.12     41.59 o 
  -8   2  16     3238.43     3280.73    157.18 o 
  -7   2  16        0.00       39.65     49.44 o 
  -6   2  16     4011.98     3899.61    180.81 o 
  -5   2  16       97.15       23.65     44.63 o 
  -4   2  16     4324.57     4246.26    231.03 o 
  -3   2  16       46.99       31.74     63.04 o 
  -2   2  16     4634.41     4666.20    141.98 o 
  -1   2  16       44.87       63.51     23.40 o 
   0   2  16     4701.16     4723.96    120.24 o 
   1   2  16      157.44      129.82     23.16 o 
   2   2  16     1690.33     1727.20     74.30 o 
   3   2  16        0.97        7.59     18.62 o 
   4   2  16     2432.52     2505.89     91.63 o 
   5   2  16       20.29       35.17     20.82 o 
   6   2  16     2603.95     2723.55    119.89 o 
   7   2  16        6.31      -20.94     20.94 o 
   8   2  16     1696.16     1595.22     85.09 o 
   9   2  16        2.22        1.67     33.27 o 
  10   2  16     2383.96     2318.64    152.24 o 
 -11   3  16     1518.13     1638.91    185.24 o 
 -10   3  16        4.30      119.17    192.01 o 
  -9   3  16     2845.61     3107.06    247.76 o 
  -8   3  16      148.22      211.80     82.20 o 
  -7   3  16     3196.69     3064.72    236.94 o 
  -6   3  16      254.15      247.52     74.81 o 
  -5   3  16     3939.17     4181.01    263.15 o 
  -4   3  16        3.19       -3.05     32.84 o 
  -3   3  16     3679.20     3622.79    166.02 o 
  -2   3  16      140.09      136.55     26.95 o 
  -1   3  16     4951.51     4999.05    160.74 o 
   0   3  16      547.24      459.04     46.98 o 
   1   3  16     2645.10     2718.48    111.61 o 
   2   3  16      287.03      269.60     37.47 o 
   3   3  16     5147.31     5326.54    132.12 o 
   4   3  16      437.09      407.94     47.55 o 
   5   3  16     3529.03     3571.14    136.61 o 
   6   3  16      183.92      282.28     57.00 o 
   7   3  16     3232.36     3176.39    171.30 o 
   8   3  16      176.64      188.97     41.56 o 
   9   3  16     2007.15     1912.72    116.08 o 
 -11   4  16        7.90      195.99     88.10 o 
 -10   4  16     2207.59     2469.54    161.99 o 
  -9   4  16       76.18       32.24     54.07 o 
  -8   4  16     2407.10     2489.10    224.43 o 
  -7   4  16      111.98      117.32     60.63 o 
  -6   4  16     2260.91     2421.49    211.61 o 
  -5   4  16      126.75      124.28     59.56 o 
  -4   4  16     2904.85     3123.11    226.57 o 
  -3   4  16       26.76       51.43     45.00 o 
  -2   4  16     3232.34     3176.01    121.44 o 
  -1   4  16      129.71      100.06     27.87 o 
   0   4  16     3085.05     3124.55    120.71 o 
   1   4  16      211.42      214.18     45.11 o 
   2   4  16     3582.64     3962.23    178.12 o 
   3   4  16       66.91       59.42     33.74 o 
   4   4  16     3837.73     3938.12    182.59 o 
   5   4  16       39.48       33.61     60.83 o 
   6   4  16     3675.56     3903.53    189.68 o 
   7   4  16      245.81      238.81     53.18 o 
   8   4  16     3927.23     4013.33    204.08 o 
 -10   5  16      165.66      180.47     73.59 o 
  -9   5  16     1108.79     1084.98    281.80 o 
  -8   5  16       78.37      121.13     66.45 o 
  -7   5  16     1919.25     2034.18    201.11 o 
  -6   5  16        1.89      -66.91     66.91 o 
  -5   5  16     1877.71     1953.81    186.97 o 
  -4   5  16      270.65      165.73     62.77 o 
  -3   5  16     1573.19     1666.75    167.68 o 
  -2   5  16      243.25      238.11     46.78 o 
  -1   5  16     2657.82     2705.26    276.69 o 
   0   5  16      329.52      261.39     49.59 o 
   1   5  16     3610.39     3578.29    168.49 o 
   2   5  16      275.63      296.93     56.28 o 
   3   5  16     3246.93     3111.85    162.57 o 
   4   5  16       72.26       60.52     34.19 o 
   5   5  16     2883.20     3076.58    168.97 o 
   6   5  16        3.10       24.12     42.86 o 
   7   5  16     3139.88     3538.14    190.28 o 
 -10   6  16     1788.47     1597.94    196.40 o 
  -9   6  16       58.16       16.67     48.52 o 
  -8   6  16     2089.97     2189.44    219.94 o 
  -7   6  16       43.62      -19.00     54.17 o 
  -6   6  16     2300.45     2497.62    224.80 o 
  -5   6  16       20.55       43.90     56.89 o 
  -4   6  16     2724.69     2834.41    226.61 o 
  -3   6  16       50.48       68.98     48.71 o 
  -2   6  16     2040.52     2097.06    131.06 o 
  -1   6  16       29.38       79.69     39.02 o 
   0   6  16     2474.16     2527.91    146.67 o 
   1   6  16        1.46        9.03     29.65 o 
   2   6  16     1597.31     1600.17    121.00 o 
   3   6  16       47.68      -20.14     34.02 o 
   4   6  16     1626.38     1681.63    131.87 o 
   5   6  16      438.50      545.59     78.45 o 
   6   6  16      871.74      889.90    156.64 o 
  -8   7  16       22.67       15.88     62.04 o 
  -7   7  16     1166.40      967.92    146.15 o 
  -6   7  16       85.61       79.38     61.96 o 
  -5   7  16     2514.93     2696.22    231.44 o 
  -4   7  16       33.93        4.44     45.00 o 
  -3   7  16     2097.18     2158.97    197.78 o 
  -2   7  16      125.16      173.24     46.17 o 
  -1   7  16     2462.03     2512.15    148.98 o 
   0   7  16      434.67      338.37     73.45 o 
   1   7  16     1977.55     2147.50    141.00 o 
   2   7  16      360.26      340.45     59.17 o 
   3   7  16     1307.30     1325.01    151.32 o 
   4   7  16       49.26      104.21     65.33 o 
  -6   8  16     1171.98     1183.68    160.17 o 
  -5   8  16       63.62      109.99     60.52 o 
  -4   8  16     1572.35     1702.74    178.51 o 
  -3   8  16      172.75      206.35     69.55 o 
  -2   8  16     1771.61     1757.29    131.55 o 
  -1   8  16       66.98      117.21     48.29 o 
   0   8  16     1135.85      985.46    101.50 o 
   1   8  16      224.25      375.12    106.05 o 
   2   8  16     2631.79     2406.02    237.73 o 
 -13   0  17      647.13      359.89     82.43 o 
 -11   0  17      648.88      637.89    109.97 o 
  -9   0  17     1141.81     1014.86    141.03 o 
  -7   0  17     1547.48     1570.97    174.39 o 
  -5   0  17     2716.33     2649.93    219.75 o 
  -3   0  17     1354.81     1335.44    150.53 o 
  -1   0  17     3887.26     3835.58    235.80 o 
   1   0  17     1955.72     2031.64    148.28 o 
   3   0  17     3127.34     3155.41    152.16 o 
   5   0  17     3112.70     3136.79    128.72 o 
   7   0  17     3169.48     3251.35    135.77 o 
   9   0  17     1146.57     1193.09     99.71 o 
 -12   1  17     1370.58     1422.88    164.25 o 
 -11   1  17        1.88        7.96     68.87 o 
 -10   1  17     2213.57     2481.55    143.90 o 
  -9   1  17       29.13      120.77     48.27 o 
  -8   1  17     2197.27     2210.17    209.90 o 
  -7   1  17       43.52       49.19     37.77 o 
  -6   1  17     2387.74     2412.87    149.63 o 
  -5   1  17      212.69      112.97     38.11 o 
  -4   1  17     1788.23     1855.51    143.12 o 
  -3   1  17      621.36      614.52     73.24 o 
  -2   1  17     2410.45     2467.80    139.66 o 
  -1   1  17      833.49      851.91     64.16 o 
   0   1  17     3185.87     3255.61    122.28 o 
   1   1  17       41.98       38.02     25.71 o 
   2   1  17     2132.43     2218.13     88.56 o 
   3   1  17       86.59      117.02     26.27 o 
   4   1  17     2747.12     2803.98    101.24 o 
   5   1  17      101.61       94.54     23.20 o 
   6   1  17     3296.13     3284.49    101.86 o 
   7   1  17      108.56       79.29     20.47 o 
   8   1  17     2491.76     2488.63    107.84 o 
   9   1  17      136.19       82.63     27.76 o 
  10   1  17     1572.34     1421.78    148.12 o 
 -11   2  17     2593.56     2875.84    238.52 o 
 -10   2  17        3.34       48.84     72.54 o 
  -9   2  17     3826.84     4089.69    291.24 o 
  -8   2  17        2.65       16.43     43.42 o 
  -7   2  17     3412.28     3402.90    258.40 o 
  -6   2  17       25.10       47.53     36.71 o 
  -5   2  17     3920.75     3869.91    183.99 o 
  -4   2  17        1.32      -31.16     39.33 o 
  -3   2  17     5369.35     5312.21    326.28 o 
  -2   2  17        0.13       -6.74     25.80 o 
  -1   2  17     4573.33     4621.31    146.47 o 
   0   2  17       12.51       67.65     26.48 o 
   1   2  17     3324.66     3478.91    138.53 o 
   2   2  17       78.80      108.43     23.33 o 
   3   2  17     3521.80     3677.05    113.92 o 
   4   2  17       15.76       17.00     20.30 o 
   5   2  17     2312.95     2383.28     94.58 o 
   6   2  17      101.88       77.04     29.99 o 
   7   2  17     2672.42     2645.14    110.30 o 
   8   2  17       22.51       -3.48     26.96 o 
   9   2  17     2184.54     2264.48    151.55 o 
 -10   3  17     2033.56     2320.77    291.38 o 
  -9   3  17        2.33       93.05     67.78 o 
  -8   3  17     2683.55     2884.81    248.19 o 
  -7   3  17       74.64      107.34     60.34 o 
  -6   3  17     2242.19     2240.17    207.20 o 
  -5   3  17       40.32       23.61     40.50 o 
  -4   3  17     3527.71     3508.28    173.28 o 
  -3   3  17      208.46      106.68     36.74 o 
  -2   3  17     4275.80     4261.04    276.53 o 
  -1   3  17      119.46       95.63     28.12 o 
   0   3  17     3153.54     3175.19    124.55 o 
   1   3  17      292.50      298.69     41.86 o 
   2   3  17     3965.44     4067.65    141.00 o 
   3   3  17       46.70        6.68     41.00 o 
   4   3  17     2796.48     2905.74    156.35 o 
   5   3  17       84.94       99.31     30.57 o 
   6   3  17     3248.61     3320.99    176.85 o 
   7   3  17      261.96      309.91     61.36 o 
   8   3  17     2729.15     2781.67    138.51 o 
 -10   4  17        0.94      -59.22     59.22 o 
  -9   4  17     1432.29     1404.67    184.04 o 
  -8   4  17       22.26      -60.34     63.68 o 
  -7   4  17     1784.20     2043.62    203.81 o 
  -6   4  17      156.98      125.45     50.52 o 
  -5   4  17     1610.76     1607.83    178.78 o 
  -4   4  17       47.76      115.10     61.34 o 
  -3   4  17     1563.31     1725.99    174.30 o 
  -2   4  17      155.83      131.38     37.70 o 
  -1   4  17     3343.06     3348.71    130.10 o 
   0   4  17       77.70       54.48     34.37 o 
   1   4  17     2838.55     2968.56    153.67 o 
   2   4  17      111.11       56.24     35.37 o 
   3   4  17     2507.34     2527.23    147.32 o 
   4   4  17       20.81       19.88     32.26 o 
   5   4  17     2337.43     2530.37    154.28 o 
   6   4  17      130.65      162.42     50.31 o 
   7   4  17     2374.03     2365.21    156.71 o 
  -9   5  17        5.94      -24.06     50.91 o 
  -8   5  17     1108.25     1197.36    165.56 o 
  -7   5  17        2.36      -42.24     59.38 o 
  -6   5  17     2045.26     1952.19    202.42 o 
  -5   5  17       30.26        6.30     42.01 o 
  -4   5  17     1566.15     1524.20    166.61 o 
  -3   5  17      120.66       76.95     57.62 o 
  -2   5  17     1837.10     2022.08    186.09 o 
  -1   5  17       65.66      111.52     40.68 o 
   0   5  17     2362.25     2407.63    140.45 o 
   1   5  17       23.46      -30.25     41.53 o 
   2   5  17     1932.00     1998.66    133.04 o 
   3   5  17       26.55      -20.02     53.09 o 
   4   5  17     2594.11     2470.35    154.93 o 
   5   5  17      126.74      214.46     84.03 o 
   6   5  17     2061.53     2393.83    249.45 o 
  -8   6  17        0.21      -54.56     54.56 o 
  -7   6  17     2231.13     2266.35    224.99 o 
  -6   6  17       10.37       24.88     64.59 o 
  -5   6  17     3105.81     3349.27    262.66 o 
  -4   6  17       85.05      136.97     69.30 o 
  -3   6  17     1754.54     1946.07    193.03 o 
  -2   6  17       70.82      124.98     56.75 o 
  -1   6  17     1892.61     2014.31    132.01 o 
   0   6  17        0.29      -35.16     35.16 o 
   1   6  17     1478.78     1610.37    121.77 o 
   2   6  17      138.54      130.30     49.94 o 
   3   6  17     1733.06     1880.77    210.06 o 
   4   6  17       10.53       20.26     37.25 o 
   5   6  17     2095.30     1990.17    232.04 o 
  -6   7  17     1568.60     1597.31    194.23 o 
  -5   7  17       75.36      154.60     72.56 o 
  -4   7  17     2304.72     2652.36    233.25 o 
  -3   7  17       98.34      165.36     65.26 o 
  -2   7  17     2481.68     2584.06    218.10 o 
  -1   7  17      144.93       38.70     40.03 o 
   0   7  17     1795.30     1928.23    140.75 o 
   1   7  17       97.58      121.29     44.75 o 
   2   7  17     2652.97     2647.72    242.38 o 
   3   7  17      166.40       87.70     65.92 o 
  -1   8  17     1350.66     1303.79    167.52 o 
   0   8  17      215.95      111.59     66.11 o 
 -12   0  18      450.29      353.76     91.20 o 
 -10   0  18      860.22      936.93    138.20 o 
  -8   0  18     1096.83     1281.34    170.35 o 
  -6   0  18     1405.36     1133.49    157.41 o 
  -4   0  18     1352.16     1090.65    141.48 o 
  -2   0  18     5309.40     5397.85    298.79 o 
   0   0  18     2121.30     2140.71    184.96 o 
   2   0  18     1519.30     1609.92    113.18 o 
   4   0  18     1820.40     1915.25    103.51 o 
   6   0  18     2072.89     2058.14    129.48 o 
   8   0  18     1817.30     1722.91    137.60 o 
 -11   1  18     1481.25     1570.51    176.85 o 
 -10   1  18      122.37      343.87     77.26 o 
  -9   1  18     2294.35     2495.48    152.28 o 
  -8   1  18       10.12       64.31     65.44 o 
  -7   1  18     2039.79     1993.88    205.62 o 
  -6   1  18       20.68       12.78     35.45 o 
  -5   1  18     2339.13     2278.23    148.18 o 
  -4   1  18       43.99       47.84     31.52 o 
  -3   1  18     1724.94     1750.25    124.93 o 
  -2   1  18      200.96      220.81     47.11 o 
  -1   1  18     3281.94     3279.43    163.62 o 
   0   1  18       91.28       67.40     25.32 o 
   1   1  18     1827.57     1886.30     84.10 o 
   2   1  18       73.74       77.41     24.68 o 
   3   1  18     2467.94     2424.93     96.68 o 
   4   1  18       71.36       61.42     22.77 o 
   5   1  18     2850.96     2858.54     97.26 o 
   6   1  18       35.55       25.27     20.99 o 
   7   1  18     2382.17     2445.04    107.39 o 
   8   1  18        7.63       16.10     26.52 o 
   9   1  18     1965.43     1827.50    173.45 o 
 -10   2  18     2801.08     3268.01    255.36 o 
  -9   2  18        0.52       61.85     57.32 o 
  -8   2  18     3680.55     3669.66    282.37 o 
  -7   2  18       53.50       73.34     60.78 o 
  -6   2  18     3167.82     3194.53    176.75 o 
  -5   2  18        7.99      -44.28     66.44 o 
  -4   2  18     3631.40     3728.00    185.34 o 
  -3   2  18      193.92      199.29     48.76 o 
  -2   2  18     3813.92     3910.10    182.41 o 
  -1   2  18        3.48       31.61     27.56 o 
   0   2  18     3306.60     3281.66    129.52 o 
   1   2  18        8.78      -13.18     24.58 o 
   2   2  18     4600.33     4761.98    157.07 o 
   3   2  18        7.02       26.46     25.73 o 
   4   2  18     3503.42     3708.85    119.90 o 
   5   2  18       92.49      102.10     49.70 o 
   6   2  18     3310.79     3303.60    124.32 o 
   7   2  18        0.15       -0.70     26.17 o 
   8   2  18     2432.04     2422.39    147.56 o 
  -9   3  18     1896.02     1963.16    215.95 o 
  -8   3  18        1.65       60.10     59.61 o 
  -7   3  18     2008.68     1957.57    209.62 o 
  -6   3  18       15.45       38.14     64.04 o 
  -5   3  18     2173.84     2364.87    217.77 o 
  -4   3  18      120.24      114.27     40.31 o 
  -3   3  18     3069.82     3214.84    192.16 o 
  -2   3  18       40.98        9.25     31.94 o 
  -1   3  18     2720.57     2717.11    192.00 o 
   0   3  18      243.02      268.71     41.78 o 
   1   3  18     2616.66     2783.18    120.91 o 
   2   3  18       49.98        4.89     31.65 o 
   3   3  18     2798.92     2905.80    189.33 o 
   4   3  18       56.13       88.99     72.82 o 
   5   3  18     2459.52     2531.14    154.14 o 
   6   3  18      115.39       99.04    101.42 o 
   7   3  18     2254.02     2309.90    154.05 o 
  -8   4  18      936.15      947.05    157.27 o 
  -7   4  18       13.09       38.48     61.66 o 
  -6   4  18     1009.60      985.87    148.82 o 
  -5   4  18       21.04        4.08     59.34 o 
  -4   4  18     1249.81     1201.75    157.66 o 
  -3   4  18       10.63       40.67     49.64 o 
  -2   4  18     1451.68     1568.34    131.59 o 
  -1   4  18       70.80      131.80     63.50 o 
   0   4  18     1582.42     1499.06    116.76 o 
   1   4  18       27.96      -33.32     33.32 o 
   2   4  18     1512.35     1486.66    115.43 o 
   3   4  18        2.20      -21.09     41.65 o 
   4   4  18     2170.33     2227.68    147.40 o 
   5   4  18      141.71      168.79     83.97 o 
   6   4  18     1429.51     1430.02    194.75 o 
  -7   5  18     1462.74     1256.97    172.53 o 
  -6   5  18        1.98       26.40     52.23 o 
  -5   5  18     1649.79     1368.51    175.11 o 
  -4   5  18       59.05       55.84     48.89 o 
  -3   5  18     1580.86     1580.29    176.95 o 
  -2   5  18       12.84       38.22     39.87 o 
  -1   5  18     2338.66     2528.96    211.91 o 
   0   5  18        2.81       -0.66     29.85 o 
   1   5  18     1028.54     1045.30    100.33 o 
   2   5  18       28.22      -48.13     48.13 o 
   3   5  18     1326.39     1277.55    112.83 o 
   4   5  18      143.27      223.88     84.60 o 
   5   5  18     1309.99     1417.41    192.12 o 
  -5   6  18        0.60       44.42     60.48 o 
  -4   6  18     1951.15     1942.39    205.98 o 
  -3   6  18        0.24        8.30     46.16 o 
  -2   6  18     2347.10     2401.10    215.44 o 
  -1   6  18        3.82      107.65     60.20 o 
   0   6  18     2307.69     2402.93    148.73 o 
   1   6  18        0.45       77.59     61.96 o 
   2   6  18     1919.97     1967.52    207.10 o 
   3   6  18        5.35      -57.60     57.60 o 
   4   6  18     1981.59     2359.77    240.84 o 
   0   7  18      193.57       78.69     63.32 o 
   1   7  18     2831.21     2596.87    241.39 o 
   2   7  18       13.10       87.49     78.88 o 
 -11   0  19     1222.90     1393.37    168.53 o 
  -9   0  19     1145.48     1541.79    171.73 o 
  -7   0  19     1223.03     1150.85    166.11 o 
  -5   0  19     1190.14     1250.96    164.69 o 
  -3   0  19     1477.64     1342.43    162.78 o 
  -1   0  19     2705.92     2721.84    218.71 o 
   1   0  19     1339.31     1458.76    157.37 o 
   3   0  19     1535.87     1542.71    112.53 o 
   5   0  19     1162.79     1135.86     99.17 o 
   7   0  19     1015.89     1129.92    101.60 o 
 -10   1  19     1595.34     1704.89    193.23 o 
  -8   1  19     1653.80     1674.95    200.99 o 
  -7   1  19        0.13       37.30     43.80 o 
  -6   1  19     1738.90     1724.69    139.44 o 
  -5   1  19        9.13      -20.29     37.88 o 
  -4   1  19     2428.96     2558.55    159.51 o 
  -3   1  19       32.62       -9.36     33.00 o 
  -2   1  19     3445.65     3500.17    178.02 o 
  -1   1  19      156.08      158.68     43.47 o 
   0   1  19     1818.20     1808.29    125.98 o 
   1   1  19        0.23       29.80     29.84 o 
   2   1  19     2599.43     2585.90    119.56 o 
   3   1  19        6.24      -10.60     22.07 o 
   4   1  19     2306.68     2260.81     97.92 o 
   5   1  19       79.47       63.77     24.79 o 
   6   1  19     2564.84     2549.66    110.75 o 
   7   1  19        2.85      -35.88     35.88 o 
  -8   2  19        8.16      108.74     66.78 o 
  -7   2  19     2537.59     2625.37    246.82 o 
  -6   2  19       23.50      -15.70     39.22 o 
  -5   2  19     2990.41     3071.35    230.56 o 
  -4   2  19        3.72       27.15     37.32 o 
  -3   2  19     2774.70     2736.88    162.29 o 
  -2   2  19       28.83       65.22     39.31 o 
  -1   2  19     2880.06     2861.56    210.82 o 
   0   2  19       19.73       14.13     33.48 o 
   1   2  19     3069.33     3189.80    132.39 o 
   2   2  19       15.82       25.59     27.89 o 
   3   2  19     3132.33     3192.36    135.33 o 
   4   2  19        0.27      -33.83     33.83 o 
   5   2  19     4241.44     4235.39    324.70 o 
   6   2  19       35.05       17.71     28.05 o 
   7   2  19     3371.22     3300.78    254.27 o 
  -7   3  19       37.73        9.86     47.39 o 
  -6   3  19     2180.34     2327.21    226.25 o 
  -5   3  19       12.43      -29.03     55.18 o 
  -4   3  19     2069.57     2085.12    216.66 o 
  -3   3  19       38.23       27.76     81.15 o 
  -2   3  19     2140.54     2106.09    242.52 o 
  -1   3  19       39.51       75.63     32.94 o 
   0   3  19     2306.06     2133.25    188.53 o 
   1   3  19       22.18        8.54     46.80 o 
   2   3  19     2455.88     2305.26    147.27 o 
   3   3  19       12.75      -21.58     35.65 o 
   4   3  19     1959.41     2087.90    142.35 o 
   5   3  19       76.36       97.93     50.50 o 
   6   3  19     1789.99     1885.76    219.53 o 
  -6   4  19       41.35       58.63     47.75 o 
  -5   4  19      967.14      939.32    145.65 o 
  -4   4  19       22.79       97.14     56.62 o 
  -3   4  19     1236.41     1267.58    162.33 o 
  -2   4  19       18.79       32.49     52.42 o 
  -1   4  19     1296.88     1356.33    157.67 o 
   0   4  19        7.32      -38.40     38.40 o 
   1   4  19      867.55      869.12     90.71 o 
   2   4  19       29.94      -40.82     40.82 o 
   3   4  19     1226.80     1205.28    111.72 o 
   4   4  19        5.57      -55.20     72.59 o 
   5   4  19      817.62      800.22    149.73 o 
  -3   5  19        2.50       33.04     54.71 o 
  -2   5  19     1852.77     1935.58    197.27 o 
  -1   5  19        5.20       53.00     47.10 o 
   1   5  19       44.54      -59.48     59.48 o 
   2   5  19     1047.10      968.22    150.22 o 
   3   5  19        5.13      -19.07     51.31 o 
   4   5  19     1171.94     1243.58    177.90 o 
   1   6  19     2733.06     2611.06    238.24 o 
   2   6  19        0.78       -2.80     57.65 o 
  -6   0  20     1072.87      895.41    151.35 o 
  -4   0  20     1026.47     1029.54    156.30 o 
  -2   0  20     1091.56     1095.96    149.51 o 
   0   0  20      456.42      490.86     98.57 o 
   2   0  20      820.88      847.81     96.94 o 
   4   0  20     1486.59     1620.87    123.87 o 
   6   0  20     1131.23     1035.65    120.07 o 
  -7   1  20     1371.26     1497.41    190.93 o 
  -6   1  20       90.97       46.14     44.79 o 
  -5   1  20     1384.37     1245.49    121.08 o 
  -4   1  20        5.14      -26.55     48.41 o 
  -3   1  20     2578.74     2445.85    158.91 o 
  -2   1  20      230.83      184.96     51.98 o 
  -1   1  20     2299.46     2356.79    150.30 o 
   0   1  20      287.63      203.67     46.53 o 
   1   1  20     2146.25     2192.00    141.75 o 
   2   1  20       32.15       71.12     32.48 o 
   3   1  20     1850.96     1941.47    107.31 o 
   4   1  20       24.03      -15.89     23.84 o 
   5   1  20     2299.31     2390.28    110.23 o 
   6   1  20        0.30       -6.05     47.22 o 
  -6   2  20     2088.58     1961.84    207.98 o 
  -5   2  20        2.72       -4.74     42.80 o 
  -4   2  20     2193.69     2260.91    156.76 o 
  -3   2  20       26.98      -21.46     80.30 o 
  -2   2  20     3388.63     3291.37    217.92 o 
  -1   2  20      135.37      131.00     44.05 o 
   0   2  20     2311.45     2357.60    212.41 o 
   1   2  20        3.65       45.21    100.24 o 
   2   2  20     3381.25     3444.69    363.00 o 
   3   2  20       19.78       39.67     34.78 o 
   4   2  20     2502.90     2701.08    162.87 o 
   5   2  20       77.41      134.06     96.19 o 
  -4   3  20       26.47       11.23     36.14 o 
  -3   3  20     2125.43     1992.65    145.04 o 
  -2   3  20       19.40      -21.34     55.16 o 
  -1   3  20     2227.55     2181.62    166.41 o 
   0   3  20        6.70       -4.01     42.96 o 
   1   3  20     1653.93     1694.04    180.57 o 
   2   3  20        2.80      115.35     73.44 o 
   3   3  20     2650.41     2674.16    234.30 o 
   4   3  20       13.18       96.03     65.40 o 
   2   4  20      722.32      722.20    130.20 o 
   3   4  20       16.58       44.82     72.09 o 
   4   4  20     1035.84     1170.72    176.03 o 
   2   5  20       18.04      -14.26     66.47 o 
  -3   0  21     1574.14     1544.22    187.72 o 
  -1   0  21      391.28      366.55     99.99 o 
   1   0  21      580.04      726.05    121.92 o 
   3   0  21      981.32      968.63    138.72 o 
  -4   1  21     1565.78     1516.92    189.48 o 
  -3   1  21      100.95       92.78     70.26 o 
  -2   1  21     1527.23     1360.70    123.51 o 
  -1   1  21       37.75       45.35     40.63 o 
   0   1  21     1427.77     1491.32    125.04 o 
   1   1  21        0.11       19.45     58.57 o 
   2   1  21     1570.16     1550.08    124.56 o 
   3   1  21       71.55       50.69     31.38 o 
  -5   2  21     1519.44     1432.12    182.23 o 
  -4   2  21        1.95      -10.33     48.01 o 
  -3   2  21     2287.90     2159.95    219.53 o 
  -2   2  21      117.72      177.85     76.99 o 
  -1   2  21     2535.92     2417.84    224.43 o 
   0   2  21       64.51       24.54     44.08 o 
   4   2  21       33.42      -69.61     69.61 o 
  -4   3  21     1344.53     1266.95    172.02 o 
  -3   3  21       52.92       14.15     62.54 o 
                                                 
